# Supplementary material for: Labelizer: systematic selection of protein residues for covalent fluorophore labeling
Source: Nat Commun. 2025 May 4;16:4147. doi: 10.1038/s41467-025-58602-y (PMC12049551; doi:10.1038/s41467-025-58602-y)
Supplement: Supplementary file 3 — Supplementary Data 1 [file 41467_2025_58602_MOESM3_ESM.xlsx]

## Sheet: Reference Database Labelizer
PDB1,CHAIN1,NOTES1,PDB2,CHAIN2,NOTES2,PDB3,CHAIN3,NOTES3,Group,CITATIONKEY,SOLUBILITY,ASSAY,LABELING,FLUOROPHORE1,FLUORPHORE2,RES1,REMARK1,RES2,REMARK2,RES3,REMARK3,RES4,REMARK4,RES5,REMARK5,RES6,REMARK6,RES7,REMARK7,RES8,REMARK8,RES9,REMARK9,RES10,REMARK10,RES11,REMARK11,RES12,REMARK12,RES13,REMARK13,RES14,REMARK14,RES15,REMARK15,RES16,REMARK16,RES17,REMARK17,RES18,REMARK18,RES19,REMARK19,RES20,…
172L,A,UAA,148L,,,,,,Seidel,Sanabria2020	Peulen2017,SOLUBLE,FRET,UAA,Alexa488,,5,,8,,19,,22,,36,,44,,55,,60,,69,,70,,,,,,,,,,,,,,,,,,,,,
172L,A,,148L,,,,,,Seidel,Sanabria2020	Peulen2017,SOLUBLE,FRET,CYS,Alexa647,,44,,55,,69,,86,,119,,127,,132,,150,,,,,,,,,,,,,,,,,,,,,,,,,
172L,A,,148L,E,,3LZM,A,CYS IN STRUCTURE,Lu,Lu2011,SOLUBLE,FRET,CYS,TMR,TexasRed,54,,97,,,,,,,,,,,,,,,,,,,,,,,,,,,,,,,,,,,,,
1AMO,A,HOMOLOG	DELETE_B	,,,,,,,Laursen,Bavishi2018,SOLUBLE,FRET,CYS,Cy3,Cy5,160,,649,,,,,,,,,,,,,,,,,,,,,,,,,,,,,,,,,,,,,
1BFE,A,,,,,,,,Seidel,McCann2012,SOLUBLE,FRET,CYS,Alexa555,Alexa647,313,,374,,398,,,,,,,,,,,,,,,,,,,,,,,,,,,,,,,,,,,
1BG2,A,,,,,,,,Peterman,Verbrugge2009,SOLUBLE,BULK,CYS,Alexa555,Alexa647,43,,149,,215,WRONG AA,324,,,,,,,,,,,,,,,,,,,,,,,,,,,,,,,,,
1BPX,A,,,,,,,,Hohlbein,Fijen2020,SOLUBLE,FRET,CYS,Cy5,,303,,,,,,,,,,,,,,,,,,,,,,,,,,,,,,,,,,,,,,,
1CLL,A,UAA,,,,,,,Park,Kim2013b,SOLUBLE,FRET,UAA,Cy3,Cy5,34,,113,,,,,,,,,,,,,,,,,,,,,,,,,,,,,,,,,,,,,
1DG3,A,PELDOR COMPARISON,2BC9,A,2BC9 has only 18 and 225,,,,Seidel,Voepel2014,SOLUBLE,FRET,CYS,Alexa488,Alexa647,18,,225,,567,,577,,,,,,,,,,,,,,,,,,,,,,,,,,,,,,,,,
1DG3,A,,1F5N,A,,,,,Seidel,Peulen2017,SOLUBLE,SINGLE,CYS,Alexa488,,18,,254,,344,,481,,496,,525,,540,,577,,,,,,,,,,,,,,,,,,,,,,,,,
1F16,A,,,,,,,,Tjandra,Gahl2014,MEMBRANE,BULK,CYS,Alexa546,Dabcyl,17,,62,,78,,126,,154,,175,,,,,,,,,,,,,,,,,,,,,,,,,,,,,
1F16,A,,,,,,,,Tjandra,Gahl2013,SOLUBLE,BULK,CYS,Alexa546,,62,,126,,,,,,,,,,,,,,,,,,,,,,,,,,,,,,,,,,,,,
1G6W,C,DELETE_A_B,,,,,,,Perrett,Lou2017,SOLUBLE,FRET,CYS,Alexa555,Alexa647,108,,240,,295,,351,,,,,,,,,,,,,,,,,,,,,,,,,,,,,,,,,
1GO3,F,DIMER,,,,,,,Grohmann,Grohmann2010,SOLUBLE,FRET,CYS,Alexa350,Alexa488,36,,63,,,,,,,,,,,,,,,,,,,,,,,,,,,,,,,,,,,,,
1GO3,E,DIMER,,,,,,,Grohmann,Grohmann2010,SOLUBLE,FRET,CYS,Alexa350,Alexa488,49,,65,,123,,,,,,,,,,,,,,,,,,,,,,,,,,,,,,,,,,,
1GP2,A,UAA,,,,,,,Blanchard,Shi2020,MEMBRANE,FRET,UAA,Cy3B,Cy7,116,,345,,,,,,,,,,,,,,,,,,,,,,,,,,,,,,,,,,,,,
1GP2,A,,,,,,,,Zhao,Zhu2017,MEMBRANE,FRET,CYS,Cy3,Cy5,90,,141,,238,,333,,,,,,,,,,,,,,,,,,,,,,,,,,,,,,,,,
1H2S,A,,,,,,,,Fitter,Kriegsmann2008,MEMBRANE,BULK,CYS,Alexa633,,154,,157,,,,,,,,,,,,,,,,,,,,,,,,,,,,,,,,,,,,,
1HKA,A,PDB FROM OTHER PAPER,3UD5,A,,4F7V,A,,Lu,He2013,SOLUBLE,FRET,CYS,Cy3,Cy5,88,,142,,,,,,,,,,,,,,,,,,,,,,,,,,,,,,,,,,,,,
1HUY,A,,,,,,,,Klenerman,Orte2008,SOLUBLE,SINGLE,CYS,Alexa647,,132,,,,,,,,,,,,,,,,,,,,,,,,,,,,,,,,,,,,,,,
1HV8,A,HOMOLOG	DELETE_B	,,,,,,,Klostermeier,Theissen2008,SOLUBLE,FRET,CYS,Alexa488,Alexa546,113,ORIG S108,115,ORIG A115,,,,,,,,,,,,,,,,,,,,,,,,,,,,,,,,,,,,
1JSU,C,,,,,,,,Seidel	Kriwacki,Tsytlonok2019,SOLUBLE,FRET,CYS,Alexa488,Alexa647,29,,40,,54,,75,,93,,,,,,,,,,,,,,,,,,,,,,,,,,,,,,,
1JXO,A,DELETE_B,,,,,,,Seidel,McCann2012,SOLUBLE,FRET,CYS,Alexa555,Alexa647,591,,606,,621,WRONG AA,640,,671,,702,,,,,,,,,,,,,,,,,,,,,,,,,,,,,
1KLN,A,DELETE_B_C,,,,,,,Kapanidis,Craggs2019,SOLUBLE,FRET,CYS,Cy3B,,550,,744,,907,,,,,,,,,,,,,,,,,,,,,,,,,,,,,,,,,,,
1KX5,B,,,,,,,,Seidel,Lehmann2020,SOLUBLE,FRET,CYS,Alexa488,,63,,,,,,,,,,,,,,,,,,,,,,,,,,,,,,,,,,,,,,,
1KX5,D,,,,,,,,Seidel,Lehmann2020,SOLUBLE,FRET,CYS,Alexa594,,112,,,,,,,,,,,,,,,,,,,,,,,,,,,,,,,,,,,,,,,
1L3U,A,HOLOLOG	DELETE_B_C	SAME AS 1KLN,1LV5,,,,,,Kapanidis,Hohlbein2018,SOLUBLE,FRET,CYS,Cy3B,Atto647N,498,,692,,,,,,,,,,,,,,,,,,,,,,,,,,,,,,,,,,,,,
1L63,A,PDB FROM OTHER PAPER,,,,,,,Bustamante,Shank2010,SOLUBLE,TRAP,CYS,,,16,,61,,159,,,,,,,,,,,,,,,,,,,,,,,,,,,,,,,,,,,
1L7V,C,NO_CS,,,,,,,Lewinson,Yang2018b,MEMBRANE,FRET,CYS,Cy3,Cy5,67,,,,,,,,,,,,,,,,,,,,,,,,,,,,,,,,,,,,,,,
1L7V,A,DIMER,,,,,,,Lewinson,Yang2018b,MEMBRANE,FRET,CYS,Cy3,Cy5,109,,138,,,,,,,,,,,,,,,,,,,,,,,,,,,,,,,,,,,,,
1L7V,A,DIMER,,,,,,,Bordignon,Joseph2011,MEMBRANE,PELDOR,CYS,,,141,,142,,168,,,,,,,,,,,,,,,,,,,,,,,,,,,,,,,,,,,
1NFI,E,DELETE_A_B_F	,1IKN,D,,,,,Ha,Lamboy2013,SOLUBLE,FRET,CYS,Alexa555,Alexa647,98,,128,,166,,205,,234,,262,,,,,,,,,,,,,,,,,,,,,,,,,,,,,
1OMP,A,,1ANF,A,,4MBP,A,,Cordes,DeBoer2019,SOLUBLE,FRET,CYS,Alexa555,Alexa647,34,,36,,205,,352,,354,,,,,,,,,,,,,,,,,,,,,,,,,,,,,,,
1OMP,A,,1ANF,A,,4MBP,A,,Lamb,Sharma2008,SOLUBLE,FRET,CYS,Atto532,Atto647N,52,,298,,175,,298,,30,,312,,,,,,,,,,,,,,,,,,,,,,,,,,,,,
1OMP,A,,1ANF,A,,4MBP,A,,Kim,Kim2013,SOLUBLE,FRET,CYS,Cy3,Cy5,34,,354,,,,,,,,,,,,,,,,,,,,,,,,,,,,,,,,,,,,,
1OMP,A,,1ANF,A,,4MBP,A,,Kim,Seo2014,SOLUBLE,FRET,CYS,Cy3,Cy5,34,,354,,,,,,,,,,,,,,,,,,,,,,,,,,,,,,,,,,,,,
1OMP,A,,1ANF,A,,4MBP,A,,Hagelueken	Cordes,Peter2020b,SOLUBLE,FRET,CYS,Alexa555,Alexa647,29,,36,,87,,127,,134,,186,,352,,,,,,,,,,,,,,,,,,,,,,,,,,,
1P7B,A,DIMER,,,,,,,Ha,Wang2016,MEMBRANE,FRET,CYS,Alexa555,Alexa647,45,,48,,120,,167,,270,,273,,,,,,,,,,,,,,,,,,,,,,,,,,,,,
1PB7,A,NO_CS,1PBQ,A,DIMER,,,,Sanabria,Dolino2016,SOLUBLE,FRET,CYS,Alexa488,Alexa647,115,,192,,,,,,,,,,,,,,,,,,,,,,,,,,,,,,,,,,,,,
1PB7,A,NO_CS,,,,,,,Jayaraman,Cooper2015,SOLUBLE,FRET,CYS,Alexa555,Alexa647,115,,193,,,,,,,,,,,,,,,,,,,,,,,,,,,,,,,,,,,,,
1PB7,A,NO_CS,,,,,,,Jayaraman,Cooper2015,SOLUBLE,FRET,UAA,Alexa555,Alexa647,115,,193,,,,,,,,,,,,,,,,,,,,,,,,,,,,,,,,,,,,,
1PSZ,A,,3ZK7,A,DIMER,,,,Cordes,DeBoer2019,SOLUBLE,FRET,CYS,Alexa555,Alexa647,74,,76,,237,,,,,,,,,,,,,,,,,,,,,,,,,,,,,,,,,,,
1PV6,A,DELETE_B,,,,,,,Kaback,Smirnova2007,MEMBRANE,PELDOR,CYS,,,73,,105,,136,,137,,164,,310,,340,,375,,401,,,,,,,,,,,,,,,,,,,,,,,
1PV6,A,DELETE_B,,,,,,,Weiss	Kaback, Majumdar2007,MEMBRANE,FRET,CYS,Alexa488,Alexa647,73,,164,,375,,401,,,,,,,,,,,,,,,,,,,,,,,,,,,,,,,,,
1QLN,A,,,,,,,,Ha,Koh2018,SOLUBLE,FRET,CYS,Cy3,,174,,,,,,,,,,,,,,,,,,,,,,,,,,,,,,,,,,,,,,,
1RTD,A,DELETE_C_D_E_F_G_H,,,,,,,Seidel,Peulen2017,SOLUBLE,SINGLE,CYS,Alexa488,,6,wrong AA,27,,173,,194,,281,,287,,,,,,,,,,,,,,,,,,,,,,,,,,,,,
1TLL,A,,,,,,,,Lu,He2015,SOLUBLE,FRET,CYS,Cy3,Cy5,827,,1268,,,,,,,,,,,,,,,,,,,,,,,,,,,,,,,,,,,,,
1UAA,A,DIMER,,,,,,,Ha,Myong2005,SOLUBLE,FRET,CYS,Cy3,Cy5,97,,473,,,,,,,,,,,,,,,,,,,,,,,,,,,,,,,,,,,,,
1VSO,A,,,,,,,,Klostermeier,Andreou2014,SOLUBLE,FRET,CYS,Alexa488,Alexa546,186,,370,,,,,,,,,,,,,,,,,,,,,,,,,,,,,,,,,,,,,
1WDN,A,,1GGG,A,DIMER,,,,Wang,Feng2016b,SOLUBLE,FRET,CYS,Alexa555,Alexa647,59,,130,,,,,,,,,,,,,,,,,,,,,,,,,,,,,,,,,,,,,
1YWF,A,,2OZ5,A,,,,,Yang,Flynn2010,SOLUBLE,FRET,CYS,Alexa555,Alexa647,205,,220,,258,,,,,,,,,,,,,,,,,,,,,,,,,,,,,,,,,,,
1Z15,A,,1Z16,A,,,,,Blanchard,Fitzgerald2019,SOLUBLE,FRET,CYS,LD555P,LD655,67,,181,,,,,,,,,,,,,,,,,,,,,,,,,,,,,,,,,,,,,
1Z25,A,HOMOLOG	NO_CS	POSITIONS NOT ALL CLEAR,,,,,,,Grohmann,Zander2014,SOLUBLE,FRET,UAA,Atto550,Alexa647,72,,223,,433,,,,,,,,,,,,,,,,,,,,,,,,,,,,,,,,,,,
1ZRF,A,,,,,,,,Kapanidis,Uphoff2010,SOLUBLE,FRET,CYS,Alexa647,,17,,,,,,,,,,,,,,,,,,,,,,,,,,,,,,,,,,,,,,,
2A3D,A,NO_CS,,,,,,,Chung,Yoo2020,SOLUBLE,FRET,CYS,Alexa594,,33,,,,,,,,,,,,,,,,,,,,,,,,,,,,,,,,,,,,,,,
2A65,A,,3TT3,A,,,,,Blanchard,Terry2018,MEMBRANE,FRET,CYS,LD550,LD650,7,,86,,239,,480,,,,,,,,,,,,,,,,,,,,,,,,,,,,,,,,,
2BBM,A,,1DMO,A,,,,,Imperiali,Socher2008,SOLUBLE,BULK,CYS,4DMN,Alexa594,11,,76,,145,,,,,,,,,,,,,,,,,,,,,,,,,,,,,,,,,,,
2BBM,A,,1DMO,A,,,,,Fitter,Sadoine2018,SOLUBLE,FRET,CYS,Alexa488,Alexa647,34,,110,,,,,,,,,,,,,,,,,,,,,,,,,,,,,,,,,,,,,
2BBM,A,,1DMO,A,,,,,Fitter,Sadoine2018,SOLUBLE,FRET,UAA,Alexa488,Alexa647,34,,110,,,,,,,,,,,,,,,,,,,,,,,,,,,,,,,,,,,,,
2CCL,A,DELETE_B,,,,,,,Tinnefeld,Vera2019,SOLUBLE,FRET,CYS,Cy3B,,144,,,,,,,,,,,,,,,,,,,,,,,,,,,,,,,,,,,,,,,
2CEY,A,,3B50,A,,,,,Hagelueken	Cordes,Peter2020b,SOLUBLE,FRET,CYS,Alexa555,Alexa647,55,,58,,112,,134,,175,,228,,,,,,,,,,,,,,,,,,,,,,,,,,,,,
2CG9,A,DIMER,,,,,,,Hugel,Hellenkamp2018c,SOLUBLE,FRET,CYS,Atto550,Atto647N,452,,,,,,,,,,,,,,,,,,,,,,,,,,,,,,,,,,,,,,,
2CG9,A,DIMER,,,,,,,Hugel,Ye2018,SOLUBLE,FRET,CYS,Atto550,Atto647N,298,,,,,,,,,,,,,,,,,,,,,,,,,,,,,,,,,,,,,,,
2CG9,A,DIMER,,,,,,,Hugel,Ye2018,SOLUBLE,PLASMON,CYS,Gold,,285,GOLDLABEL,,,,,,,,,,,,,,,,,,,,,,,,,,,,,,,,,,,,,,
2CG9,A,DIMER,,,,,,,Hugel,Schmid2018,SOLUBLE,FRET,CYS,Atto550,Atto647N,61,,385,,,,,,,,,,,,,,,,,,,,,,,,,,,,,,,,,,,,,
2CG9,A,DIMER,,,,,,,Hugel,Hellenkamp2017,SOLUBLE,FRET,CYS,Atto550,Atto647N,9,,61,,152,,159,,285,,298,,327,,385,,409,,431,,452,,503,,517,,560,,637,,,,,,,,,,,
2CG9,A,DIMER,,,,,,,Hugel,Ratzke2014,SOLUBLE,FRET,CYS,Atto488,Atto550,61,,385,,,,,,,,,,,,,,,,,,,,,,,,,,,,,,,,,,,,,
2CG9,A,DIMER,,,,,,,Hugel,Ratzke2014,SOLUBLE,FRET,CYS,Atto594,,2,,189,,,,,,,,,,,,,,,,,,,,,,,,,,,,,,,,,,,,,
2CG9,A,DIMER,,,,,,,Hugel,Ratzke2014,SOLUBLE,FRET,UAA,Atto550,,66,,,,,,,,,,,,,,,,,,,,,,,,,,,,,,,,,,,,,,,
2ES4,D,HOMOLOG	DELETE_B_E	,,,,,,,Seidel,Peulen2017	Dollinger2018,SOLUBLE,FRET,CYS,Alexa488,Alexa647,130,,210,,292,,264,,293,,,,,,,,,,,,,,,,,,,,,,,,,,,,,,,
2FW0,A,,2FVY,A,,,,,Fitter,Hoefig2018	Sadoine2017,SOLUBLE,FRET,CYS,Alexa488,Alexa647,42,,137,,,,,,,,,,,,,,,,,,,,,,,,,,,,,,,,,,,,,
2GA5,A,,,,,,,,Schuler,Koenig2015,SOLUBLE,FRET,CYS,Atto532,Star635P,16,,120,,,,,,,,,,,,,,,,,,,,,,,,,,,,,,,,,,,,,
2HII,A,DELETE_X_Y_Z	TRIMER,,,,,,,Suo,Gadkari2018,SOLUBLE,FRET,CYS,Cy3,Cy5,64,,,,,,,,,,,,,,,,,,,,,,,,,,,,,,,,,,,,,,,
2HII,B,DELETE_X_Y_Z	TRIMER,,,,,,,Suo,Gadkari2018,SOLUBLE,FRET,CYS,Cy3,Cy5,189,,,,,,,,,,,,,,,,,,,,,,,,,,,,,,,,,,,,,,,
2HJV,A,DELETE_B,,,,,,,Klostermeier,Theissen2008,SOLUBLE,FRET,CYS,Alexa488,Alexa546,224,,229,,262,,,,,,,,,,,,,,,,,,,,,,,,,,,,,,,,,,,
2IS2,A,DELETE_B,,,,,,,Ha,Comstock2015,SOLUBLE,FRET,CYS,Alexa555,Alexa647,100,,473,,,,,,234,,262,,,,,,,,,,,,,,,,,,,,,,,,,,,,,
2KHO,A,,1DKX,A,CUTTED,,,,Lamb,Mapa2010,SOLUBLE,FRET,CYS,Atto532,Atto647N,318,,425,,564,,458,,536,,,,,,,,,,,,,,,,,,,,,,,,,,,,,,,
2KIU,A,,,,,,,,Sanabria	Babul,Medina2020,SOLUBLE,FRET,CYS,Alexa488,Alexa647,18,,32,,57,,78,,,,,,,,,,,,,,,,,,,,,,,,,,,,,,,,,
2MTE,A,,,,,,,,Tinnefeld,Vera2019,SOLUBLE,FRET,CYS,Alexa647,,63,,,,,,,,,,,,,,,,,,,,,,,,,,,,,,,,,,,,,,,
2NWX,A,TRIMER	PDB FROM OTHER PAPER,,,,,,,Blanchard,Akyuz2013,MEMBRANE,FRET,CYS,Cy3,Cy5,55,,294,,378,,,,,,,,,,,,,,,,,,,,,,,,,,,,,,,,,,,
2OAR,P,HOMOLOG	MODEL,,,,,,,Selvin,Wang2014,MEMBRANE,FRET,CYS,Alexa488,Alexa568,23,I25 ORIGINAL,25,A27 ORIGINAL,40,M42 ORIGINAL,69,Y75 ORIGINAL,74,Q80 ORIGINAL,76,V82 ORIGINAL,,,,,,,,,,,,,,,,,,,,,,,,,,,,
2QI9,A,DIMER,,,,,,,vanOijen,Goudsmits2017,MEMBRANE,FRET,CYS,Alexa488,Alexa555,111,,,,,,,,,,,,,,,,,,,,,,,,,,,,,,,,,,,,,,,
2QI9,F,DIMER,,,,,,,vanOijen,Goudsmits2017,SOLUBLE,FRET,CYS,Alexa555,Alexa647,141,,,,,,,,,,,,,,,,,,,,,,,,,,,,,,,,,,,,,,,
2QMT,A,,,,,,,,Schuler,Koenig2015,SOLUBLE,FRET,CYS,Atto532,Atto647N,2,,55,,,,,,,,,,,,,,,,,,,,,,,,,,,,,,,,,,,,,
2QW9,A,DELETE_B	CUTTED,,,,,,,Lamb,Mapa2010,SOLUBLE,FRET,CYS,Atto532,Atto647N,315,,,,,,,,,,,,,,,,,,,,,,,,,,,,,,,,,,,,,,,
2QXL,A,DIMER,,,,,,,Lamb,Mapa2010,SOLUBLE,FRET,CYS,Atto532,Atto647N,319,,435,,600,,,,,,,,,,,,,,,,,,,,,,,,,,,,,,,,,,,
2R6G,A,NO_CS,3PV0,A,,,,,Wang,Wu2018b,MEMBRANE,FRET,CYS,Alexa555,Alexa647,3,,153,,,,,,,,,,,,,,,,,,,,,,,,,,,,,,,,,,,,,
2RH1,A,,3SN6,D,,,,,Blanchard,Gregorio2017,MEMBRANE,FRET,CYS,Cy3B,Cy7,148,,266,,,,,,,,,,,,,,,,,,,,,,,,,,,,,,,,,,,,,
2V25,A,DELETE_B,,,,,,,Blanchard,Ciftci2020,SOLUBLE,FRET,CYS,LD555P,LD655,73,,149,,,,,,,,,,,,,,,,,,,,,,,,,,,,,,,,,,,,,
2VV5,A,COMPLEX,,,,,,,Hagelueken,Pliotas2012,MEMBRANE,PELDOR,CYS,,,32,,47,,58,,67,,89,,124,,128,,147,,196,,,,,,,,,,,,,,,,,,,,,,,
2WI8,A,,,,,,,,Cordes,Boer2019,SOLUBLE,FRET,CYS,Alexa555,Alexa647,112,,255,,,,,,,,,,,,,,,,,,,,,,,,,,,,,,,,,,,,,
2WLL,A,,1P7B,A,,,,,Kapanidis,Sadler2016,MEMBRANE,FRET,CYS,Cy3B,Alexa647,151,,249,,,,,,,,,,,,,,,,,,,,,,,,,,,,,,,,,,,,,
2YH0,A,,2YH1,A,,,,,Lamb,Voith2016,SOLUBLE,FRET,CYS,Atto532,Alexa647,187,,318,,326,,,,,,,,,,,,,,,,,,,,,,,,,,,,,,,,,,,
2YH0,A,,2YH1,A,,,,,Lamb,Sanchez2017,SOLUBLE,FRET,CYS,Atto532,Cy5,187,,318,,326,,,,,,,,,,,,,,,,,,,,,,,,,,,,,,,,,,,
2YH0,A,,2YH1,A,,,,,Lamb,Sanchez2017,SOLUBLE,FRET,CYS,Atto532,Atto647N,187,,318,,326,,,,,,,,,,,,,,,,,,,,,,,,,,,,,,,,,,,
3B5T,A,DELETE_B_C_D_E	BACKBONE,,,,,,,Ha,Morrison2012,MEMBRANE,BULK,CYS,Alexa488,Alexa568,56,,,,,,,,,,,,,,,,,,,,,,,,,,,,,,,,,,,,,,,
3B9B,A,,1SU4,A,,,,,Blanchard,Dyla2017,MEMBRANE,FRET,CYS,LD550,LD650,26,,606,,,,,,,,,,,,,,,,,,,,,,,,,,,,,,,,,,,,,
3C7N,B,DELETE_A	,,,,,,,Lamb,Mapa2010,SOLUBLE,FRET,CYS,Atto532,Atto647N,427,,572,NOT IN STRUCTURE,,,,,,,,,,,,,,,,,,,,,,,,,,,,,,,,,,,,
3CF1,A,UAA	TRIMER	DELETE_B_C	,,,,,,,Deniz,Lee2016,SOLUBLE,FRET,UAA,Alexa488,Alexa594,50,,131,,382,,426,,502,,658,,,,,,,,,,,,,,,,,,,,,,,,,,,,,
3CGN,A,,,,,,,,Huebner,Kahra2011,SOLUBLE,FRET,CYS,Alexa488,Atto647N,82,,139,,,,,,,,,,,,,,,,,,,,,,,,,,,,,,,,,,,,,
3FTO,A,,3DRG,A,,,,,Cordes,DeBoer2019,SOLUBLE,FRET,CYS,Alexa555,Alexa647,209,,441,,,,,,,,,,,,,,,,,,,,,,,,,,,,,,,,,,,,,
3GSL,A,DELETE_B,,,,,,,Seidel,McCann2011	Peulen2017,SOLUBLE,FRET,CYS,Alexa488,Alexa647,91,,107,,135,,142,,159,,182,,202,,230,,236,,,,,,,,,,,,,,,,,,,,,,,
3GSL,A,DELETE_B	REST SIMILAR TO PEULEN2017,,,,,,,Sanabria,Orozco2018,SOLUBLE,FRET,CYS,Alexa488,Alexa647,149,,,,,,,,,,,,,,,,,,,,,,,,,,,,,,,,,,,,,,,
3GSL,A,DELETE_B,,,,,,,Sanabria,Orozco2018,SOLUBLE,FRET,CYS,Alexa488,Alexa647,91,,107,,135,,142,,149,,159,,182,,202,,230,,236,,,,,,,,,,,,,,,,,,,,,
3KBC,A,TRIMER,,,,,,,Blanchard,Akyuz2015,MEMBRANE,FRET,CYS,Cy3,Cy5,378,,,,,,,,,,,,,,,,,,,,,,,,,,,,,,,,,,,,,,,
3KBC,A,TRIMER,,,,,,,Blanchard,Riederer2018,MEMBRANE,PELDOR,CYS,,,216,,294,,,,,,,,,,,,,,,,,,,,,,,,,,,,,,,,,,,,,
3KBC,A,TRIMER,1XFH,A,,,,,vanOijen,Erkens2013,MEMBRANE,FRET,CYS,Alexa555,Alexa647,331,,,,,,,,,,,,,,,,,,,,,,,,,,,,,,,,,,,,,,,
3KYQ,A,,,,,,,,Wang	Tan,Dai2016,SOLUBLE,FRET,CYS,Alexa555,Alexa647,66,,175,,,,,,,,,,,,,,,,,,,,,,,,,,,,,,,,,,,,,
3KYQ,A,,,,,,,,Wang,Wu2018,SOLUBLE,FRET,CYS,Alexa555,Alexa647,63,,191,,,,,,,,,,,,,,,,,,,,,,,,,,,,,,,,,,,,,
3L6G,A,,3L6H,A,,,,,Cordes,Tassis2020,SOLUBLE,FRET,CYS,Cy3B,Atto647N,360,,367,,423,,,,,,,,,,,,,,,,,,,,,,,,,,,,,,,,,,,
3L6G,A,,3L6H,A,,,,,Cordes,Tassis2020,SOLUBLE,FRET,CYS,Alexa555,Alexa647,360,,367,,423,,,,,,,,,,,,,,,,,,,,,,,,,,,,,,,,,,,
3L6G,A,,3L6H,A,,,,,Poolman,Sikkema2020,SOLUBLE,FRET,CYS,Alexa555,Alexa647,320,,360,,414,,423,,453,,504,,521,,566,,,,,,,,,,,,,,,,,,,,,,,,,
3OZX,A,DELETE_B	NO_CS,,,,,,,Tampe	Cordes,Gouridis2019,MEMBRANE,FRET,CYS,Alexa555,Alexa647,124,,177,,393,,430,,,,,,,,,,,,,,,,,,,,,,,,,,,,,,,,,
3PGK,A,,1QPG,A,,,,,Fitter,Rosenkranz2011	Gabbe2014,SOLUBLE,FRET,CYS,Alexa488,Alexa647,135,,290,,,,,,,,,,,,,,,,,,,,,,,,,,,,,,,,,,,,,
3PGK,A,,1QPG,A,,,,,Fitter,Kempe2016,SOLUBLE,FRET,CYS,Alexa488,Alexa647,1,,135,,,,,,,,,,,,,,,,,,,,,,,,,,,,,,,,,,,,,
3PGK,A,,1QPG,A,,,,,Fitter,Cerminara2020,SOLUBLE,FRET,CYS,Alexa488,Alexa647,1,,135,,202,,256,,290,,,,,,,,,,,,,,,,,,,,,,,,,,,,,,,
3SZR,A,,,,,,,,Gao,Chen2017,SOLUBLE,FRET,CYS,Cy3,Cy5,149,,352,,500,,634,,,,,,,,,,,,,,,,,,,,,,,,,,,,,,,,,
4AIN,A,TRIMER,,,,,,,Cordes	Ziegler,Jazi2017,MEMBRANE,FRET,CYS,Alexa555,Alexa647,516,,,,,,,,,,,,,,,,,,,,,,,,,,,,,,,,,,,,,,,
4AKE,A,DELETE_B,,,,,,,Yang,Hanson2007,SOLUBLE,FRET,CYS,Alexa555,Alexa647,127,,194,,,,,,,,,,,,,,,,,,,,,,,,,,,,,,,,,,,,,
4B1O,B,HOMOLOG	OLD PDB,,,,,,,Grohmann,Sheppard2016,SOLUBLE,FRET,UAA,DyLight500,DyLight650,371,wrong AA,,,,,,,,,,,,,,,,,,,,,,,,,,,,,,,,,,,,,,
4B1O,A,HOMOLOG	OLD PDB,,,,,,,Grohmann,Sheppard2016,SOLUBLE,FRET,UAA,DyLight500,DyLight650,257,wrong AA,,,,,,,,,,,,,,,,,,,,,,,,,,,,,,,,,,,,,,
4CMP,A,DELETE_B,4ZT0,A,,4UN3,B,,Chen,Yang2018,SOLUBLE,FRET,CYS,Cy3,Cy5,355,,867,,1054,,,,,,,,,,,,,,,,,,,,,,,,,,,,,,,,,,,
4DDQ,A,DELETE_C_D_E_F	DIMER	PDB FROM OTHER PAPER,,,,,,,Klostermeier,Stelljes2018,SOLUBLE,FRET,CYS,Alexa488,Alexa546,17,NOT IN STRUCTURE,140,,594,NOT IN STRUCTURE,,,,,,,,,,,,,,,,,,,,,,,,,,,,,,,,,,
4IDN,A,,,,,,,,Seidel,Dimura2016,SOLUBLE,FRET,CYS,Alexa488,Alexa647,35,,39,,42,,54,,58,,61,,64,,205,,318,,330,,334,,364,,368,,392,,403,,411,,418,,422,,426,,430,
4IGC,X,COMPLEX	DELETE_F_G_H_I_J_Y	,,,,,,,Brodolin,Vishwakarma2018,SOLUBLE,FRET,CYS,DY547P1,DY647P1,442,,579,,,,,,,,,,,,,,,,,,,,,,,,,,,,,,,,,,,,,
4KR5,A,,4KQP,A,,,,,Cordes,Gouridis2015,SOLUBLE,FRET,CYS,Cy3B,Atto647N,319,,369,,392,,451,,,,,,,,,,,,,,,,,,,,,,,,,,,,,,,,,
4LA9,A,,,,,,,,Cordes,Gouridis2015,SOLUBLE,FRET,CYS,Cy3B,Atto647N,87,,136,,159,,221,,,,,,,,,,,,,,,,,,,,,,,,,,,,,,,,,
4MAG,A,,,,,,,,Hagelueken	Cordes,Peter2021,SOLUBLE,FRET,CYS,Alexa555,Alexa647,54,,173,,,,,,,,,,,,,,,,,,,,,,,,,,,,,,,,,,,,,
4MAG,A,,,,,,,,Hagelueken,Glaenzer2017,SOLUBLE,PELDOR,CYS,,,110,,225,,,,,,,,,,,,,,,,,,,,,,,,,,,,,,,,,,,,,
4U2P,A,DIMER	DELETE_C_D	,,,,,,,Jayaraman,Carillo2019,MEMBRANE,FRET,CYS,Alexa555,Alexa647,23,,,,,,,,,,,,,,,,,,,,,,,,,,,,,,,,,,,,,,,
4US3,A,,,,,,,,Blanchard,Fitzgerald2019,MEMBRANE,SINGLE,CYS,Cy7,,3,NOT IN STRUCTURE,,,,,,,,,,,,,,,,,,,,,,,,,,,,,,,,,,,,,,
4US3,A,,,,,,,,Blanchard,Fitzgerald2019,MEMBRANE,BIOTIN,CYS,,,86,,87,,3,NOT IN STRUCTURE,453,NOT IN STRUCTURE	MAYBE 452,,,,,,,,,,,,,,,,,,,,,,,,,,,,,,,,
4ZOW,A,,,,,,,,Zhang,Zhu2019,MEMBRANE,FRET,CYS,Cy3,Cy5,103,,167,,309,,374,,,,,,,,,,,,,,,,,,,,,,,,,,,,,,,,,
5E84,A,DELETE_B_C_D_E_F	,,,,,,,Lamb,Rosam2018,SOLUBLE,FRET,CYS,Atto532,Atto643,167,,519,,638,NOT IN STRUCTURE,,,,,,,,,,,,,,,,,,,,,,,,,,,,,,,,,,
5FA6,A,DIMER	UAA	DELETE_B	,,,,,,,Margeat,Quast2019,SOLUBLE,FRET,UAA,Cy3,Cy5,160,,299,,671,,,,,,,,,,,,,,,,,,,,,,,,,,,,,,,,,,,
5FMF,Q,COMPLEX,,,,,,,Lamb,Heiss2019,SOLUBLE,FRET,CYS,Atto532,Atto647N,61,,,,,,,,,,,,,,,,,,,,,,,,,,,,,,,,,,,,,,,
5KUF,A,,,,,,,,Jayaraman,Litwin2019,MEMBRANE,FRET,CYS,Alexa555,Alexa647,266,,479,,,,,,,,,,,,,,,,,,,,,,,,,,,,,,,,,,,,,
5KUF,A,,,,,,,,Jayaraman,Litwin2019a,MEMBRANE,FRET,CYS,Alexa555,Alexa647,479,,523,,,,,,,,,,,,,,,,,,,,,,,,,,,,,,,,,,,,,
5KUF,B,,,,,,,,Jayaraman,Litwin2019a,MEMBRANE,FRET,CYS,Alexa555,Alexa647,266,,,,,,,,,,,,,,,,,,,,,,,,,,,,,,,,,,,,,,,
5MGA,A,,,,,,,,Hatzakis,Bohr2018,SOLUBLE,FRET,CYS,Cy3,Cy5,473,,1190,,,,,,,,,,,,,,,,,,,,,,,,,,,,,,,,,,,,,
5OFP,A,NO_CS,4PL0,A,,,,,Cordes,Husada2018,MEMBRANE,FRET,CYS,Alexa555,Alexa647,64,,67,,547,,,,,,,,,,,,,,,,,,,,,,,,,,,,,,,,,,,
5TV4,A,DIMER	NO_CS,,,,,,,Zhang,Liu2019,MEMBRANE,FRET,CYS,Cy3,Cy5,277,,561,,,,,,,,,,,,,,,,,,,,,,,,,,,,,,,,,,,,,
5XPD,A,,,,,,,,Zhang,Han2017,MEMBRANE,FRET,CYS,Cy3,Cy5,42,,163,,219,,,,,,,,,,,,,,,,,,,,,,,,,,,,,,,,,,,
5ZKP,A,UAA	NO_CS,,,,,,,Zhang	Wu,Cao2018,MEMBRANE,FRET,UAA,Sulfo-Cy3,Sulfo-Cy5,53,,132,NOT IN STRUCTURE,,,,,,,,,,,,,,,,,,,,,,,,,,,,,,,,,,,,
6MMK,A,DIMER	DELETE_C_D	,6MM9,A,,,,,Jayaraman,Durham2020,MEMBRANE,FRET,CYS,Alexa555,Alexa647,507,,701,,,,,,,,,,,,,,,,,,,,,,,,,,,,,,,,,,,,,
6MMK,B,DIMER	DELETE_C_D	,6MM9,A,,,,,Jayaraman,Durham2020,MEMBRANE,FRET,CYS,Alexa555,Alexa647,503,,701,,,,,,,,,,,,,,,,,,,,,,,,,,,,,,,,,,,,,
6MMK,A,DIMER	DELETE_C_D	,6MM9,A,,,,,Jayaraman,Dolino2017,MEMBRANE,FRET,CYS,Alexa555,Alexa647,554,,,,,,,,,,,,,,,,,,,,,,,,,,,,,,,,,,,,,,,
6T1Z,A,,,,,,,,Lamb	Hendrix,Roth2020,MEMBRANE,FRET,CYS,Atto488,Alexa647,9,,164,,188,,312,,374,,404,,,,,,,,,,,,,,,,,,,,,,,,,,,,,
6V2J,A,,1OTS,A,DIMER,,,,Jayaraman,Cheng2020,MEMBRANE,FRET,CYS,Alexa555,Alexa647,234,,377,,,,,,,,,,,,,,,,,,,,,,,,,,,,,,,,,,,,,
UNKNOWN,,,,,,,,,Lamb,Mapa2010,SOLUBLE,FRET,CYS,Atto532,Atto647N,341,,448,,590,,,,,,,,,,,,,,,,,,,,,,,,,,,,,,,,,,,

## Sheet: PBP - LS
Residue	LS	CS	SE	CR	SS	LS	CS	SE	CR	SS	combined	Labeling Score	CS	SE	CR	SS
#	1OIB					1PBP					LS	Delta
1	1.01302	0.33151	1.97757	1.42143	1.1301	1.01302	0.33151	1.97757	1.42143	1.1301	1.01302	0	0	0	0	0
2	0.9481	0.64758	1.04492	1.05665	1.1301	1.00623	0.64758	1.32568	1.05665	1.1301	0.976733	0.05813	0	0.28076	0	0
3	1.34742	1.98937	1.32568	2.18529	0.57194	1.48911	1.98937	1.97757	2.18529	0.57194	1.41649	0.14169	0	0.65189	0	0
4	0.38446	0.64758	0.16567	0.35606	0.57194	0.38446	0.64758	0.16567	0.35606	0.57194	0.38446	0	0	0	0	0
5	0.85058	0.96434	0.6014	1.57803	0.57194	0.85058	0.96434	0.6014	1.57803	0.57194	0.85058	0	0	0	0	0
6	0.2545	0.33151	0.08536	0.25919	0.57194	0.2545	0.33151	0.08536	0.25919	0.57194	0.2545	0	0	0	0	0
7	0.36163	0.33151	0.08536	1.05665	0.57194	0.36163	0.33151	0.08536	1.05665	0.57194	0.36163	0	0	0	0	0
8	0.24909	0.30424	0.08536	0.25919	0.57194	0.24909	0.30424	0.08536	0.25919	0.57194	0.24909	0	0	0	0	0
9	0.69851	0.33151	0.6014	1.05665	1.1301	0.42875	0.33151	0.08536	1.05665	1.1301	0.547253	-0.26976	0	-0.51604	0	0
10	1.08941	0.33151	1.97757	1.57803	1.36151	0.63353	0.33151	0.22618	1.57803	1.36151	0.830767	-0.45588	0	-1.75139	0	0
11	0.73665	0.33151	1.97757	0.33775	1.32989	0.33577	0.33151	0.08536	0.33775	1.32989	0.497338	-0.40088	0	-1.89221	0	0
12	0.39507	0.64758	0.08536	0.33138	1.32989	0.39507	0.64758	0.08536	0.33138	1.32989	0.39507	0	0	0	0	0
13	1.01088	0.96434	1.04492	1.05665	0.98073	1.01088	0.96434	1.04492	1.05665	0.98073	1.01088	0	0	0	0	0
14	0.61475	0.33151	1.32568	0.33138	0.98073	0.61475	0.33151	1.32568	0.33138	0.98073	0.61475	0	0	0	0	0
15	0.46257	0.96434	0.08536	0.56711	0.98073	0.46257	0.96434	0.08536	0.56711	0.98073	0.46257	0	0	0	0	0
16	0.35571	0.64758	0.08536	0.29531	0.98073	0.35571	0.64758	0.08536	0.29531	0.98073	0.35571	0	0	0	0	0
17	1.07285	0.96434	1.32568	1.05665	0.98073	1.07285	0.96434	1.32568	1.05665	0.98073	1.07285	0	0	0	0	0
18	1.02597	0.64758	1.04492	1.66958	0.98073	1.02597	0.64758	1.04492	1.66958	0.98073	1.02597	0	0	0	0	0
19	0.32639	0.64758	0.08536	0.20934	0.98073	0.32639	0.64758	0.08536	0.20934	0.98073	0.32639	0	0	0	0	0
20	0.91509	0.64758	1.04492	1.05665	0.98073	0.91509	0.64758	1.04492	1.05665	0.98073	0.91509	0	0	0	0	0
21	1.46844	1.98937	1.97757	1.20512	0.98073	1.46844	1.98937	1.97757	1.20512	0.98073	1.46844	0	0	0	0	0
22	0.87066	1.64164	0.22618	1.57803	0.98073	1.27646	1.64164	1.04492	1.57803	0.98073	1.05421	0.4058	0	0.81874	0	0
23	0.31466	0.33151	0.1021	0.29531	0.98073	0	0.33151	0	0.29531	0.98073	0	-0.31466	0	-0.1021	0	0
24	1.4286	1.64164	1.32568	1.95153	0.98073	1.4286	1.64164	1.32568	1.95153	0.98073	1.4286	0	0	0	0	0
25	1.20284	0.96434	1.32568	1.66958	0.98073	1.20284	0.96434	1.32568	1.66958	0.98073	1.20284	0	0	0	0	0
26	1.53031	1.98937	1.97757	1.42143	0.98073	1.53031	1.98937	1.97757	1.42143	0.98073	1.53031	0	0	0	0	0
27	1.186	0.96434	1.32568	1.57803	0.98073	1.186	0.96434	1.32568	1.57803	0.98073	1.186	0	0	0	0	0
28	1.03457	1.64164	1.97757	0.25919	1.36151	0.98749	1.64164	1.97757	0.25919	1.1301	1.01076	-0.04708	0	0	0	-0.23141
29	1.18024	1.98937	0.6014	1.43512	1.1301	1.18024	1.98937	0.6014	1.43512	1.1301	1.18024	0	0	0	0	0
30	1.25973	1.98937	1.32568	1.66958	0.57194	1.25973	1.98937	1.32568	1.66958	0.57194	1.25973	0	0	0	0	0
31	0.65857	0.96434	0.6014	0.56711	0.57194	0.65857	0.96434	0.6014	0.56711	0.57194	0.65857	0	0	0	0	0
32	0.77498	0.33151	1.32568	1.43512	0.57194	0.77498	0.33151	1.32568	1.43512	0.57194	0.77498	0	0	0	0	0
33	0.32834	0.30424	0.22618	0.29531	0.57194	0.32834	0.30424	0.22618	0.29531	0.57194	0.32834	0	0	0	0	0
34	0.83688	0.33151	1.32568	1.95153	0.57194	0.83688	0.33151	1.32568	1.95153	0.57194	0.83688	0	0	0	0	0
35	0.66008	0.64758	1.97757	0.25919	0.57194	0.66008	0.64758	1.97757	0.25919	0.57194	0.66008	0	0	0	0	0
36	0.78751	0.64758	1.32568	0.39643	1.1301	0.78751	0.64758	1.32568	0.39643	1.1301	0.78751	0	0	0	0	0
37	0.5524	0.30424	1.04492	0.25919	1.1301	0.5524	0.30424	1.04492	0.25919	1.1301	0.5524	0	0	0	0	0
38	1.06562	0.30424	1.97757	2.18529	0.98073	0.79133	0.30424	0.6014	2.18529	0.98073	0.91829	-0.27429	0	-1.37617	0	0
39	1.08873	0.33151	1.97757	2.18529	0.98073	1.08873	0.33151	1.97757	2.18529	0.98073	1.08873	0	0	0	0	0
40	0.71141	0.96434	1.04492	0.25919	0.98073	0.75502	0.96434	1.32568	0.25919	0.98073	0.732891	0.04361	0	0.28076	0	0
41	0.28504	0.30424	0.08536	0.25919	0.98073	0.28504	0.30424	0.08536	0.25919	0.98073	0.28504	0	0	0	0	0
42	0.68221	0.64758	0.6014	0.56711	0.98073	0.68221	0.64758	0.6014	0.56711	0.98073	0.68221	0	0	0	0	0
43	1.08886	0.64758	1.32568	1.66958	0.98073	1.08886	0.64758	1.32568	1.66958	0.98073	1.08886	0	0	0	0	0
44	0.78595	0.33151	0.6014	1.95153	0.98073	0.90235	0.33151	1.04492	1.95153	0.98073	0.842141	0.1164	0	0.44352	0	0
45	0.38289	0.64758	0.08536	0.39643	0.98073	0.38289	0.64758	0.08536	0.39643	0.98073	0.38289	0	0	0	0	0
46	0.94815	1.98937	1.04492	0.39643	0.98073	1.00628	1.98937	1.32568	0.39643	0.98073	0.976783	0.05813	0	0.28076	0	0
47	1.27946	0.96434	1.97757	1.05665	1.32989	1.27946	0.96434	1.97757	1.05665	1.32989	1.27946	0	0	0	0	0
48	1.4276	1.64164	1.32568	1.43512	1.32989	1.4276	1.64164	1.32568	1.43512	1.32989	1.4276	0	0	0	0	0
49	0.94089	0.33151	1.32568	1.57803	1.1301	0.94089	0.33151	1.32568	1.57803	1.1301	0.94089	0	0	0	0	0
50	0.71914	0.33151	1.04492	0.56711	1.36151	0.71914	0.33151	1.04492	0.56711	1.36151	0.71914	0	0	0	0	0
51	1.0184	0.33151	1.97757	1.20512	1.36151	0.86827	0.33151	1.04492	1.20512	1.36151	0.940344	-0.15013	0	-0.93265	0	0
52	0.27191	0.33151	0.08536	0.33775	0.57194	0.27191	0.33151	0.08536	0.33775	0.57194	0.27191	0	0	0	0	0
53	0.2545	0.33151	0.08536	0.25919	0.57194	0.2545	0.33151	0.08536	0.25919	0.57194	0.2545	0	0	0	0	0
54	0.36163	0.33151	0.08536	1.05665	0.57194	0.36163	0.33151	0.08536	1.05665	0.57194	0.36163	0	0	0	0	0
55	0.51186	0.33151	0.16567	2.18529	0.57194	0	0.33151	0	2.18529	0.57194	0	-0.51186	0	-0.16567	0	0
56	0.90194	0.30424	1.32568	1.20512	1.36151	0.45434	0.30424	0.08536	1.20512	1.36151	0.640146	-0.4476	0	-1.24032	0	0
57	1.287	0.96434	1.97757	1.05665	1.36151	1.09728	0.96434	1.04492	1.05665	1.36151	1.18836	-0.18972	0	-0.93265	0	0
58	0.753	0.64758	1.32568	0.33138	1.1301	0.753	0.64758	1.32568	0.33138	1.1301	0.753	0	0	0	0	0
59	0.76664	0.64758	1.32568	0.35606	1.1301	0.76664	0.64758	1.32568	0.35606	1.1301	0.76664	0	0	0	0	0
60	1.43465	1.64164	1.04492	2.18529	1.1301	1.5226	1.64164	1.32568	2.18529	1.1301	1.47797	0.08795	0	0.28076	0	0
61	1.46844	1.98937	1.97757	1.20512	0.98073	1.46844	1.98937	1.97757	1.20512	0.98073	1.46844	0	0	0	0	0
62	1.45855	1.64164	1.97757	1.42143	0.98073	1.45855	1.64164	1.97757	1.42143	0.98073	1.45855	0	0	0	0	0
63	1.13336	0.96434	1.04492	1.66958	0.98073	1.13336	0.96434	1.04492	1.66958	0.98073	1.13336	0	0	0	0	0
64	0.52534	0.96434	0.22618	0.35606	0.98073	0.67083	0.96434	0.6014	0.35606	0.98073	0.593645	0.14549	0	0.37522	0	0
65	1.35238	1.63221	1.97757	1.05665	0.98073	1.35238	1.63221	1.97757	1.05665	0.98073	1.35238	0	0	0	0	0
66	1.65651	1.98937	1.97757	1.95153	0.98073	1.65651	1.98937	1.97757	1.95153	0.98073	1.65651	0	0	0	0	0
67	1.38471	1.98937	1.32568	1.42143	0.98073	1.38471	1.98937	1.32568	1.42143	0.98073	1.38471	0	0	0	0	0
68	0.97644	1.98937	1.32568	0.25919	1.32989	1.07912	1.98937	1.97757	0.25919	1.32989	1.0265	0.10268	0	0.65189	0	0
69	0.3763	0.96434	0.1021	0.35606	0.57194	0.42471	0.96434	0.16567	0.35606	0.57194	0.399773	0.04841	0	0.06357	0	0
70	0.51751	1.64164	0.22618	0.33775	0.57194	0.66084	1.64164	0.6014	0.33775	0.57194	0.5848	0.14333	0	0.37522	0	0
71	0.78854	0.33151	1.04492	1.95153	0.57194	0.78854	0.33151	1.04492	1.95153	0.57194	0.78854	0	0	0	0	0
72	0.27191	0.33151	0.08536	0.33775	0.57194	0.27191	0.33151	0.08536	0.33775	0.57194	0.27191	0	0	0	0	0
73	0.27062	0.33151	0.08536	0.33138	0.57194	0.27062	0.33151	0.08536	0.33138	0.57194	0.27062	0	0	0	0	0
74	0.54599	0.96434	0.1021	1.57803	0.57194	0	0.96434	0	1.57803	0.57194	0	-0.54599	0	-0.1021	0	0
75	0.38268	0.64758	0.1021	0.56711	0.57194	0	0.64758	0	0.56711	0.57194	0	-0.38268	0	-0.1021	0	0
76	0.36962	0.96434	0.08536	0.39643	0.57194	0.36962	0.96434	0.08536	0.39643	0.57194	0.36962	0	0	0	0	0
77	0.41462	0.33151	0.6014	0.25919	0.57194	0.2545	0.33151	0.08536	0.25919	0.57194	0.32484	-0.16012	0	-0.51604	0	0
78	0.66008	0.64758	1.97757	0.25919	0.57194	0.30087	0.64758	0.08536	0.25919	0.57194	0.445644	-0.35921	0	-1.89221	0	0
79	0.38268	0.64758	0.1021	0.56711	0.57194	0.36593	0.64758	0.08536	0.56711	0.57194	0.374211	-0.01675	0	-0.01674	0	0
80	0.30952	0.33151	0.08536	0.56711	0.57194	0.30952	0.33151	0.08536	0.56711	0.57194	0.30952	0	0	0	0	0
81	0.35983	0.96434	0.08536	0.35606	0.57194	0.35983	0.96434	0.08536	0.35606	0.57194	0.35983	0	0	0	0	0
82	0	0.96434	0	1.05665	0.57194	0.47227	0.96434	0.08536	1.05665	0.57194	0	0.47227	0	0.08536	0	0
83	0.59617	0.64758	0.6014	0.56711	0.57194	0.38268	0.64758	0.1021	0.56711	0.57194	0.477642	-0.21349	0	-0.4993	0	0
84	0.89932	0.30424	1.32568	1.43512	1.1301	0.89932	0.30424	1.32568	1.43512	1.1301	0.89932	0	0	0	0	0
85	0.81551	1.64164	0.6014	0.39643	1.1301	0.81551	1.64164	0.6014	0.39643	1.1301	0.81551	0	0	0	0	0
86	0.99544	1.64164	1.32568	0.33138	1.36151	0.98961	1.64164	1.32568	0.33138	1.32989	0.992521	-0.00583	0	0	0	-0.03162
87	0.81991	0.64758	1.97757	0.25919	1.36151	0.8151	0.64758	1.97757	0.25919	1.32989	0.817501	-0.00481	0	0	0	-0.03162
88	0.79391	1.64164	0.6014	0.35606	1.1301	0.91148	1.64164	1.04492	0.35606	1.1301	0.850666	0.11757	0	0.44352	0	0
89	1.48833	1.96171	1.32568	1.66958	1.1301	1.40236	1.96171	1.04492	1.66958	1.1301	1.44471	-0.08597	0	-0.28076	0	0
90	1.75008	1.63221	1.97757	2.18529	1.32989	1.75008	1.63221	1.97757	2.18529	1.32989	1.75008	0	0	0	0	0
91	1.07912	1.98937	1.97757	0.25919	1.32989	1.07912	1.98937	1.97757	0.25919	1.32989	1.07912	0	0	0	0	0
92	1.65389	2.35531	1.97757	1.42143	1.1301	1.65389	2.35531	1.97757	1.42143	1.1301	1.65389	0	0	0	0	0
93	0.32666	0.33151	0.08536	0.35606	1.1301	0.32666	0.33151	0.08536	0.35606	1.1301	0.32666	0	0	0	0	0
94	0.51573	0.96434	0.22618	0.56711	0.57194	0.51573	0.96434	0.22618	0.56711	0.57194	0.51573	0	0	0	0	0
95	0.27552	0.33151	0.08536	0.35606	0.57194	0.27552	0.33151	0.08536	0.35606	0.57194	0.27552	0	0	0	0	0
96	1.08234	0.96434	1.04492	1.20512	1.1301	1.08234	0.96434	1.04492	1.20512	1.1301	1.08234	0	0	0	0	0
97	0.71141	0.96434	1.04492	0.25919	0.98073	0.61964	0.96434	0.6014	0.25919	0.98073	0.663941	-0.09177	0	-0.44352	0	0
98	1.5037	2.35531	1.32568	1.66958	0.98073	1.41684	2.35531	1.04492	1.66958	0.98073	1.45962	-0.08686	0	-0.28076	0	0
99	0.97334	0.96434	0.6014	1.57803	0.98073	0.97334	0.96434	0.6014	1.57803	0.98073	0.97334	0	0	0	0	0
100	0.37274	0.64758	0.08536	0.35606	0.98073	0.37274	0.64758	0.08536	0.35606	0.98073	0.37274	0	0	0	0	0
101	0.34429	0.64758	0.08536	0.25919	0.98073	0.34429	0.64758	0.08536	0.25919	0.98073	0.34429	0	0	0	0	0
102	0.79002	1.98937	0.16567	1.20512	0.98073	0.85396	1.98937	0.22618	1.20512	0.98073	0.821368	0.06394	0	0.06051	0	0
103	0.3387	0.33151	0.1021	0.39643	0.98073	0.38226	0.33151	0.16567	0.39643	0.98073	0.359821	0.04356	0	0.06357	0	0
104	0.44884	1.64164	0.08536	0.29531	0.98073	0.44884	1.64164	0.08536	0.29531	0.98073	0.44884	0	0	0	0	0
105	0.72391	0.96434	0.6014	0.35606	1.32989	0.67083	0.96434	0.6014	0.35606	0.98073	0.696865	-0.05308	0	0	0	-0.34916
106	0.62386	0.33151	1.32568	0.25919	1.32989	0.62386	0.33151	1.32568	0.25919	1.32989	0.62386	0	0	0	0	0
107	1.30564	0.96434	1.32568	1.66958	1.36151	1.30564	0.96434	1.32568	1.66958	1.36151	1.30564	0	0	0	0	0
108	0.62765	0.33151	1.04492	0.39643	1.1301	0.62765	0.33151	1.04492	0.39643	1.1301	0.62765	0	0	0	0	0
109	1.24623	0.96434	1.32568	1.66958	1.1301	1.24623	0.96434	1.32568	1.66958	1.1301	1.24623	0	0	0	0	0
110	1.31865	1.64164	1.04492	1.66958	1.05571	1.31865	1.64164	1.04492	1.66958	1.05571	1.31865	0	0	0	0	0
111	0.2916	0.30424	0.08536	0.20934	1.32989	0.2916	0.30424	0.08536	0.20934	1.32989	0.2916	0	0	0	0	0
112	0.9161	0.33151	1.32568	1.20512	1.32989	0.9161	0.33151	1.32568	1.20512	1.32989	0.9161	0	0	0	0	0
113	0.87957	0.33151	1.32568	1.20512	1.1301	0.87957	0.33151	1.32568	1.20512	1.1301	0.87957	0	0	0	0	0
114	1.45855	1.64164	1.97757	1.42143	0.98073	1.45855	1.64164	1.97757	1.42143	0.98073	1.45855	0	0	0	0	0
115	1.01088	0.96434	1.04492	1.05665	0.98073	0.88048	0.96434	0.6014	1.05665	0.98073	0.94343	-0.1304	0	-0.44352	0	0
116	0.38289	0.64758	0.08536	0.39643	0.98073	0.38289	0.64758	0.08536	0.39643	0.98073	0.38289	0	0	0	0	0
117	1.28576	1.98937	1.32568	1.05665	0.98073	1.28576	1.98937	1.32568	1.05665	0.98073	1.28576	0	0	0	0	0
118	1.48264	1.64164	1.32568	1.66958	1.32989	1.37394	1.64164	1.32568	1.66958	0.98073	1.42726	-0.1087	0	0	0	-0.34916
119	0.94935	1.64164	1.04492	0.35606	1.32989	0.87975	1.64164	1.04492	0.35606	0.98073	0.913888	-0.0696	0	0	0	-0.34916
120	0.89932	0.30424	1.32568	1.43512	1.1301	0.89932	0.30424	1.32568	1.43512	1.1301	0.89932	0	0	0	0	0
121	0.86637	0.96434	1.32568	0.33138	1.32989	0.86637	0.96434	1.32568	0.33138	1.32989	0.86637	0	0	0	0	0
122	1.07912	1.98937	1.97757	0.25919	1.32989	1.07912	1.98937	1.97757	0.25919	1.32989	1.07912	0	0	0	0	0
123	1.01496	1.98937	1.32568	0.35606	1.1301	1.01496	1.98937	1.32568	0.35606	1.1301	1.01496	0	0	0	0	0
124	1.42351	1.64164	1.32568	1.66958	1.1301	1.42351	1.64164	1.32568	1.66958	1.1301	1.42351	0	0	0	0	0
125	0.61102	0.33151	1.04492	0.35606	1.1301	0.61102	0.33151	1.04492	0.35606	1.1301	0.61102	0	0	0	0	0
126	0.60014	0.33151	1.04492	0.33138	1.1301	0.60014	0.33151	1.04492	0.33138	1.1301	0.60014	0	0	0	0	0
127	1.68271	1.64164	1.97757	2.18529	1.1301	1.68271	1.64164	1.97757	2.18529	1.1301	1.68271	0	0	0	0	0
128	1.52635	2.35531	1.04492	1.95153	1.1301	1.61992	2.35531	1.32568	1.95153	1.1301	1.57244	0.09357	0	0.28076	0	0
129	1.47479	2.35531	1.32568	1.43512	1.05571	1.62987	2.35531	1.97757	1.43512	1.05571	1.55039	0.15508	0	0.65189	0	0
130	0.62765	0.33151	1.04492	0.39643	1.1301	0.62765	0.33151	1.04492	0.39643	1.1301	0.62765	0	0	0	0	0
131	1.00905	1.64164	1.04492	1.05665	0.57194	1.00905	1.64164	1.04492	1.05665	0.57194	1.00905	0	0	0	0	0
132	0.68446	0.64758	1.04492	0.56711	0.57194	0.68446	0.64758	1.04492	0.56711	0.57194	0.68446	0	0	0	0	0
133	0.36593	0.64758	0.08536	0.56711	0.57194	0.36593	0.64758	0.08536	0.56711	0.57194	0.36593	0	0	0	0	0
134	0.46585	0.64758	0.1021	1.24535	0.57194	0	0.64758	0	1.24535	0.57194	0	-0.46585	0	-0.1021	0	0
135	0.47052	0.30424	0.22618	1.24535	0.57194	0.43529	0.30424	0.16567	1.24535	0.57194	0.452562	-0.03523	0	-0.06051	0	0
136	0.8917	0.33151	1.32568	1.05665	1.36151	0.8917	0.33151	1.32568	1.05665	1.36151	0.8917	0	0	0	0	0
137	0.9215	0.33151	1.32568	1.20512	1.36151	0.9215	0.33151	1.32568	1.20512	1.36151	0.9215	0	0	0	0	0
138	0.7826	0.64758	1.97757	0.25919	1.1301	0.7826	0.64758	1.97757	0.25919	1.1301	0.7826	0	0	0	0	0
139	0.94131	0.30424	1.04492	2.18529	1.1301	0.52628	0.30424	0.1021	2.18529	1.1301	0.703841	-0.41503	0	-0.94282	0	0
140	0.62536	0.30424	1.97757	0.25919	0.98073	0.28504	0.30424	0.08536	0.25919	0.98073	0.4222	-0.34032	0	-1.89221	0	0
141	0.79991	0.33151	1.04492	1.20512	0.98073	0.42765	0.33151	0.08536	1.20512	0.98073	0.584877	-0.37226	0	-0.95956	0	0
142	0.49625	0.33151	0.08536	2.18529	0.98073	0	0.33151	0	2.18529	0.98073	0	-0.49625	0	-0.08536	0	0
143	0.86821	1.64164	1.04492	0.33775	0.98073	0.5922	1.64164	0.22618	0.33775	0.98073	0.717045	-0.27601	0	-0.81874	0	0
144	0.68221	0.64758	0.6014	0.56711	0.98073	0.68221	0.64758	0.6014	0.56711	0.98073	0.68221	0	0	0	0	0
145	0.36785	0.64758	0.08536	0.33775	0.98073	0.36785	0.64758	0.08536	0.33775	0.98073	0.36785	0	0	0	0	0
146	0.45746	0.33151	0.08536	1.57803	0.98073	0.45746	0.33151	0.08536	1.57803	0.98073	0.45746	0	0	0	0	0
147	1.28657	0.96434	1.32568	2.18529	0.98073	1.28657	0.96434	1.32568	2.18529	0.98073	1.28657	0	0	0	0	0
148	0.30088	0.33151	0.08536	0.29531	0.98073	0.30088	0.33151	0.08536	0.29531	0.98073	0.30088	0	0	0	0	0
149	0.31529	0.33151	0.08536	0.35606	0.98073	0.31529	0.33151	0.08536	0.35606	0.98073	0.31529	0	0	0	0	0
150	0.91509	0.64758	1.04492	1.05665	0.98073	0.91509	0.64758	1.04492	1.05665	0.98073	0.91509	0	0	0	0	0
151	1.20284	0.96434	1.32568	1.66958	0.98073	1.20284	0.96434	1.32568	1.66958	0.98073	1.20284	0	0	0	0	0
152	0.83126	0.64758	1.32568	0.56711	0.98073	0.83126	0.64758	1.32568	0.56711	0.98073	0.83126	0	0	0	0	0
153	0.59052	0.33151	0.22618	1.43512	1.1301	0.86575	0.33151	1.04492	1.43512	1.1301	0.715012	0.27523	0	0.81874	0	0
154	1.45645	1.63221	1.97757	1.42143	0.98073	1.45645	1.63221	1.97757	1.42143	0.98073	1.45645	0	0	0	0	0
155	1.38471	1.98937	1.32568	1.42143	0.98073	1.38471	1.98937	1.32568	1.42143	0.98073	1.38471	0	0	0	0	0
156	0.32639	0.64758	0.08536	0.20934	0.98073	0.32639	0.64758	0.08536	0.20934	0.98073	0.32639	0	0	0	0	0
157	1.13336	0.96434	1.04492	1.66958	0.98073	1.13336	0.96434	1.04492	1.66958	0.98073	1.13336	0	0	0	0	0
158	1.60013	2.35531	1.97757	1.43512	0.98073	1.60013	2.35531	1.97757	1.43512	0.98073	1.60013	0	0	0	0	0
159	1.46205	1.64164	1.97757	1.43512	0.98073	1.46205	1.64164	1.97757	1.43512	0.98073	1.46205	0	0	0	0	0
160	0.99092	0.96434	1.32568	0.56711	1.32989	0.99092	0.96434	1.32568	0.56711	1.32989	0.99092	0	0	0	0	0
161	0.56439	0.33151	1.04492	0.25919	1.1301	0.56439	0.33151	1.04492	0.25919	1.1301	0.56439	0	0	0	0	0
162	1.47264	1.98937	1.32568	1.57803	1.1301	1.6275	1.98937	1.97757	1.57803	1.1301	1.54813	0.15486	0	0.65189	0	0
163	0.76828	1.64164	0.6014	0.25919	1.36151	0.76828	1.64164	0.6014	0.25919	1.36151	0.76828	0	0	0	0	0
164	1.19118	0.64758	1.04492	2.18529	1.36151	1.2642	0.64758	1.32568	2.18529	1.36151	1.22715	0.07302	0	0.28076	0	0
165	1.42274	0.96434	1.97757	1.57803	1.36151	1.42274	0.96434	1.97757	1.57803	1.36151	1.42274	0	0	0	0	0
166	0.86125	0.64758	1.32568	0.56711	1.1301	0.86125	0.64758	1.32568	0.56711	1.1301	0.86125	0	0	0	0	0
167	1.42351	1.64164	1.32568	1.66958	1.1301	1.42351	1.64164	1.32568	1.66958	1.1301	1.42351	0	0	0	0	0
168	0.36495	0.33151	0.22618	0.20934	1.1301	0.46602	0.33151	0.6014	0.20934	1.1301	0.4124	0.10107	0	0.37522	0	0
169	0.6673	0.33151	1.32568	0.33138	1.36151	0.6673	0.33151	1.32568	0.33138	1.36151	0.6673	0	0	0	0	0
170	1.09228	1.98937	1.32568	0.39643	1.36151	1.09228	1.98937	1.32568	0.39643	1.36151	1.09228	0	0	0	0	0
171	0.7826	0.64758	1.97757	0.25919	1.1301	0.7826	0.64758	1.97757	0.25919	1.1301	0.7826	0	0	0	0	0
172	0.85607	1.98937	1.32568	0.35606	0.57194	0.80662	1.98937	1.04492	0.35606	0.57194	0.830977	-0.04945	0	-0.28076	0	0
173	0.66008	0.64758	1.97757	0.25919	0.57194	0.66008	0.64758	1.97757	0.25919	0.57194	0.66008	0	0	0	0	0
174	0.49018	0.64758	0.6014	0.25919	0.57194	0.56278	0.64758	1.04492	0.25919	0.57194	0.525227	0.0726	0	0.44352	0	0
175	0.99975	0.33151	1.32568	1.66958	1.36151	0.99975	0.33151	1.32568	1.66958	1.36151	0.99975	0	0	0	0	0
176	0.47446	0.33151	0.6014	0.25919	0.98073	0.47446	0.33151	0.6014	0.25919	0.98073	0.47446	0	0	0	0	0
177	0.83561	0.33151	1.04492	1.43512	0.98073	0.44673	0.33151	0.08536	1.43512	0.98073	0.610976	-0.38888	0	-0.95956	0	0
178	1.10918	0.64758	1.97757	1.20512	0.98073	1.10918	0.64758	1.97757	1.20512	0.98073	1.10918	0	0	0	0	0
179	0.54473	0.33151	1.04492	0.25919	0.98073	0.63892	0.33151	1.97757	0.25919	0.98073	0.589948	0.09419	0	0.93265	0	0
180	0.32387	0.33151	0.08536	0.39643	0.98073	0.32387	0.33151	0.08536	0.39643	0.98073	0.32387	0	0	0	0	0
181	0.52797	0.33151	0.22618	1.05665	0.98073	0.67419	0.33151	0.6014	1.05665	0.98073	0.596617	0.14622	0	0.37522	0	0
182	1.01088	0.96434	1.04492	1.05665	0.98073	1.18566	0.96434	1.97757	1.05665	0.98073	1.09479	0.17478	0	0.93265	0	0
183	0.75622	1.64164	0.6014	0.33775	0.98073	0.75622	1.64164	0.6014	0.33775	0.98073	0.75622	0	0	0	0	0
184	0.4519	0.33151	0.22618	0.56711	0.98073	0.41806	0.33151	0.16567	0.56711	0.98073	0.434651	-0.03384	0	-0.06051	0	0
185	1.3822	0.96434	1.97757	1.95153	0.98073	1.3822	0.96434	1.97757	1.95153	0.98073	1.3822	0	0	0	0	0
186	1.11832	0.64758	1.97757	1.24535	0.98073	1.11832	0.64758	1.97757	1.24535	0.98073	1.11832	0	0	0	0	0
187	0.7568	0.64758	1.04492	0.35606	1.36151	0.65917	0.64758	0.6014	0.35606	1.36151	0.7063	-0.09763	0	-0.44352	0	0
188	1.0383	1.98937	1.32568	0.33138	1.32989	1.0383	1.98937	1.32568	0.33138	1.32989	1.0383	0	0	0	0	0
189	0.52363	0.96434	0.22618	0.25919	1.32989	0.48442	0.96434	0.16567	0.25919	1.32989	0.503644	-0.03921	0	-0.06051	0	0
190	0.47227	0.96434	0.08536	1.05665	0.57194	0.47227	0.96434	0.08536	1.05665	0.57194	0.47227	0	0	0	0	0
191	0.28302	0.33151	0.08536	0.39643	0.57194	0.28302	0.33151	0.08536	0.39643	0.57194	0.28302	0	0	0	0	0
192	0.2545	0.33151	0.08536	0.25919	0.57194	0.2545	0.33151	0.08536	0.25919	0.57194	0.2545	0	0	0	0	0
193	0.25735	0.30424	0.08536	0.29531	0.57194	0.25735	0.30424	0.08536	0.29531	0.57194	0.25735	0	0	0	0	0
194	0.30952	0.33151	0.08536	0.56711	0.57194	0.30952	0.33151	0.08536	0.56711	0.57194	0.30952	0	0	0	0	0
195	0.72847	0.33151	1.04492	1.42143	0.57194	0.38946	0.33151	0.08536	1.42143	0.57194	0.532644	-0.33901	0	-0.95956	0	0
196	0.57953	0.64758	0.6014	0.29531	0.98073	0.35571	0.64758	0.08536	0.29531	0.98073	0.454032	-0.22382	0	-0.51604	0	0
197	0.91509	0.64758	1.04492	1.05665	0.98073	0.79705	0.64758	0.6014	1.05665	0.98073	0.854033	-0.11804	0	-0.44352	0	0
198	0.66011	0.33151	1.97757	0.29531	0.98073	0.5628	0.33151	1.04492	0.29531	0.98073	0.609516	-0.09731	0	-0.93265	0	0
199	0.77404	0.33151	1.04492	1.05665	0.98073	0.48843	0.33151	0.16567	1.05665	0.98073	0.614869	-0.28561	0	-0.87925	0	0
200	1.37394	1.64164	1.32568	1.66958	0.98073	1.37394	1.64164	1.32568	1.66958	0.98073	1.37394	0	0	0	0	0
201	1.25123	0.64758	1.97757	1.95153	0.98073	1.25123	0.64758	1.97757	1.95153	0.98073	1.25123	0	0	0	0	0
202	1.05762	0.33151	1.97757	1.43512	1.32989	1.05762	0.33151	1.97757	1.43512	1.32989	1.05762	0	0	0	0	0
203	1.57771	1.64164	1.97757	1.43512	1.32989	1.57771	1.64164	1.97757	1.43512	1.32989	1.57771	0	0	0	0	0
204	0.84689	0.96434	1.32568	0.35606	1.1301	0.79797	0.96434	1.04492	0.35606	1.1301	0.822066	-0.04892	0	-0.28076	0	0
205	1.30932	2.35531	1.04492	1.05665	1.1301	0.96189	2.35531	0.6014	1.05665	0.57194	1.12224	-0.34743	0	-0.44352	0	-0.55816
206	0.62033	1.96171	0.22618	0.29531	1.1301	0.48404	1.96171	0.16567	0.29531	0.57194	0.547964	-0.13629	0	-0.06051	0	-0.55816
207	0.56033	0.64758	0.08536	1.57803	1.1301	0.56033	0.64758	0.08536	1.57803	1.1301	0.56033	0	0	0	0	0
208	0	2.35531	0	1.66958	0.57194	0	2.35531	0	1.66958	0.57194	0	0	0	0	0	0
209	0.35983	0.96434	0.08536	0.35606	0.57194	0.35983	0.96434	0.08536	0.35606	0.57194	0.35983	0	0	0	0	0
210	0.78972	1.64164	1.04492	0.39643	0.57194	0.78972	1.64164	1.04492	0.39643	0.57194	0.78972	0	0	0	0	0
211	0.94131	0.30424	1.04492	2.18529	1.1301	0.94131	0.30424	1.04492	2.18529	1.1301	0.94131	0	0	0	0	0
212	1.32241	1.64164	1.32568	1.05665	1.32989	1.32241	1.64164	1.32568	1.05665	1.32989	1.32241	0	0	0	0	0
213	1.5103	1.64164	1.97757	1.20512	1.32989	1.5103	1.64164	1.97757	1.20512	1.32989	1.5103	0	0	0	0	0
214	0.69353	0.33151	1.97757	0.25919	1.36151	0.62754	0.33151	1.32568	0.25919	1.36151	0.65971	-0.06599	0	-0.65189	0	0
215	1.40728	1.98937	1.04492	1.66958	1.1301	1.40728	1.98937	1.04492	1.66958	1.1301	1.40728	0	0	0	0	0
216	0.75511	1.64164	1.04492	0.33138	0.57194	0.8014	1.64164	1.32568	0.33138	0.57194	0.777911	0.04629	0	0.28076	0	0
217	0.59617	0.64758	0.6014	0.56711	0.57194	0.59617	0.64758	0.6014	0.56711	0.57194	0.59617	0	0	0	0	0
218	1.52041	1.63221	1.32568	2.18529	1.1301	1.43259	1.63221	1.04492	2.18529	1.1301	1.47585	-0.08782	0	-0.28076	0	0
219	0.32085	0.33151	0.08536	0.33138	1.1301	0.52273	0.33151	0.6014	0.33138	1.1301	0.409534	0.20188	0	0.51604	0	0
220	1.15191	1.64164	0.6014	1.57803	1.1301	1.15191	1.64164	0.6014	1.57803	1.1301	1.15191	0	0	0	0	0
221	1.52497	1.96171	1.97757	1.42143	0.98073	1.37987	1.96171	1.32568	1.42143	0.98073	1.45061	-0.1451	0	-0.65189	0	0
222	1.53031	1.98937	1.97757	1.42143	0.98073	1.38471	1.98937	1.32568	1.42143	0.98073	1.45569	-0.1456	0	-0.65189	0	0
223	0.68862	0.96434	0.16567	1.43512	0.98073	0.68862	0.96434	0.16567	1.43512	0.98073	0.68862	0	0	0	0	0
224	0.36785	0.64758	0.08536	0.33775	0.98073	0.36785	0.64758	0.08536	0.33775	0.98073	0.36785	0	0	0	0	0
225	1.01088	0.96434	1.04492	1.05665	0.98073	1.01088	0.96434	1.04492	1.05665	0.98073	1.01088	0	0	0	0	0
226	1.15869	0.64758	1.97757	1.43512	0.98073	1.04844	0.64758	1.32568	1.43512	0.98073	1.10219	-0.11025	0	-0.65189	0	0
227	0	0.33151	0	1.05665	0.98073	0.77404	0.33151	1.04492	1.05665	0.98073	0	0.77404	0	1.04492	0	0
228	0	0.33151	0	1.05665	0.98073	0.82149	0.33151	1.32568	1.05665	0.98073	0	0.82149	0	1.32568	0	0
229	1.20284	0.96434	1.32568	1.66958	0.98073	1.298	0.96434	1.32568	1.66958	1.32989	1.24951	0.09516	0	0	0	0.34916
230	1.07912	1.98937	1.97757	0.25919	1.32989	1.07912	1.98937	1.97757	0.25919	1.32989	1.07912	0	0	0	0	0
231	1.0542	0.64758	1.32568	1.05665	1.36151	1.11204	0.64758	1.97757	1.05665	1.1301	1.08273	0.05784	0	0.65189	0	-0.23141
232	1.45007	1.64164	1.97757	1.20512	1.1301	1.45007	1.64164	1.97757	1.20512	1.1301	1.45007	0	0	0	0	0
233	0.39067	0.96434	0.1021	0.20934	1.1301	0.49641	0.96434	0.22618	0.20934	1.32989	0.440378	0.10574	0	0.12408	0	0.19979
234	1.73561	2.35531	1.32568	2.18529	1.32989	1.91812	2.35531	1.97757	2.18529	1.32989	1.82458	0.18251	0	0.65189	0	0
235	1.55559	1.98937	1.32568	1.66958	1.32989	1.55559	1.98937	1.32568	1.66958	1.32989	1.55559	0	0	0	0	0
236	1.4144	0.96434	1.97757	1.57803	1.32989	1.15781	0.96434	1.04492	1.57803	1.1301	1.27969	-0.25659	0	-0.93265	0	-0.19979
237	0.7835	1.64164	0.6014	0.33775	1.1301	1.00019	1.64164	1.32568	0.33775	1.36151	0.885239	0.21669	0	0.72428	0	0.23141
238	1.04735	0.96434	1.04492	1.05665	1.1301	1.11155	0.96434	1.32568	1.05665	1.1301	1.07897	0.0642	0	0.28076	0	0
239	1.48014	1.64164	1.32568	1.95153	1.1301	1.48014	1.64164	1.32568	1.95153	1.1301	1.48014	0	0	0	0	0
240	1.14919	0.64758	1.97757	1.20512	1.1301	1.14919	0.64758	1.97757	1.20512	1.1301	1.14919	0	0	0	0	0
241	0.53068	0.64758	0.6014	0.35606	0.57194	0.62918	0.64758	0.6014	0.35606	1.1301	0.577835	0.0985	0	0	0	0.55816
242	0.6661	0.96434	0.22618	1.57803	0.57194	0.7764	0.96434	0.22618	1.57803	1.05571	0.719138	0.1103	0	0	0	0.48377
243	1.06603	0.64758	1.04492	1.43512	1.32989	1.06603	0.64758	1.04492	1.43512	1.32989	1.06603	0	0	0	0	0
244	0.75389	0.64758	0.22618	1.95153	1.1301	1.10527	0.64758	1.04492	1.95153	1.1301	0.912826	0.35138	0	0.81874	0	0
245	1.42351	1.64164	1.32568	1.66958	1.1301	1.42351	1.64164	1.32568	1.66958	1.1301	1.42351	0	0	0	0	0
246	0.81991	0.64758	1.97757	0.25919	1.36151	0.81991	0.64758	1.97757	0.25919	1.36151	0.81991	0	0	0	0	0
247	1.66111	1.98937	1.97757	1.42143	1.36151	1.65138	1.98937	1.97757	1.42143	1.32989	1.65624	-0.00973	0	0	0	-0.03162
248	1.41757	2.35531	1.04492	1.20512	1.36151	1.40927	2.35531	1.04492	1.20512	1.32989	1.41341	-0.0083	0	0	0	-0.03162
249	0	0.64758	0	1.05665	1.1301	0.53008	0.64758	0.1021	1.05665	1.1301	0	0.53008	0	0.1021	0	0
250	0.28604	0.33151	0.08536	0.20934	1.1301	0.28604	0.33151	0.08536	0.20934	1.1301	0.28604	0	0	0	0	0
251	0.32901	0.30424	0.08536	0.33138	1.36151	0.32901	0.30424	0.08536	0.33138	1.36151	0.32901	0	0	0	0	0
252	0.28302	0.33151	0.08536	0.39643	0.57194	0.32989	0.33151	0.08536	0.39643	1.05571	0.305558	0.04687	0	0	0	0.48377
253	0.47261	0.64758	0.08536	1.57803	0.57194	0.47261	0.64758	0.08536	1.57803	0.57194	0.47261	0	0	0	0	0
254	1.05936	0.96434	1.04492	2.18529	0.57194	0.92271	0.96434	0.6014	2.18529	0.57194	0.988677	-0.13665	0	-0.44352	0	0
255	0.88402	0.64758	1.04492	1.57803	0.57194	0.76998	0.64758	0.6014	1.57803	0.57194	0.825032	-0.11404	0	-0.44352	0	0
256	0.41807	0.33151	0.1021	1.57803	0.57194	0.39977	0.33151	0.08536	1.57803	0.57194	0.408818	-0.0183	0	-0.01674	0	0
257	0.32146	0.64758	0.08536	0.33775	0.57194	0.32146	0.64758	0.08536	0.33775	0.57194	0.32146	0	0	0	0	0
258	0.3346	0.64758	0.08536	0.39643	0.57194	0.3346	0.64758	0.08536	0.39643	0.57194	0.3346	0	0	0	0	0
259	0.32573	0.64758	0.08536	0.35606	0.57194	0.32573	0.64758	0.08536	0.35606	0.57194	0.32573	0	0	0	0	0
260	0.44153	1.64164	0.1021	0.39643	0.57194	0.4222	1.64164	0.08536	0.39643	0.57194	0.431757	-0.01933	0	-0.01674	0	0
261	0.95811	0.96434	1.32568	1.1525	0.57194	0.78632	0.96434	0.6014	1.1525	0.57194	0.867975	-0.17179	0	-0.72428	0	0
262	1.49137	1.64164	1.32568	1.66958	1.36151	1.49137	1.64164	1.32568	1.66958	1.36151	1.49137	0	0	0	0	0
263	1.33857	2.35531	1.97757	1.20512	0.57194	1.33857	2.35531	1.97757	1.20512	0.57194	1.33857	0	0	0	0	0
264	1.17631	1.64164	1.04492	1.95153	0.57194	0	1.64164	0	1.95153	0.57194	0	-1.17631	0	-1.04492	0	0
265	1.63222	2.35531	1.32568	1.66958	1.36151	1.63222	2.35531	1.32568	1.66958	1.36151	1.63222	0	0	0	0	0
266	1.30564	0.96434	1.32568	1.66958	1.36151	1.07153	0.96434	0.6014	1.66958	1.36151	1.18281	-0.23411	0	-0.72428	0	0
267	0.91574	1.63221	1.32568	0.33138	0.98073	0.86285	1.63221	1.04492	0.33138	0.98073	0.888902	-0.05289	0	-0.28076	0	0
268	1.45855	1.64164	1.97757	1.42143	0.98073	1.45855	1.64164	1.97757	1.42143	0.98073	1.45855	0	0	0	0	0
269	1.17845	0.96434	1.04492	1.95153	0.98073	1.02643	0.96434	0.6014	1.95153	0.98073	1.09982	-0.15202	0	-0.44352	0	0
270	0.61964	0.96434	0.6014	0.25919	0.98073	0.38033	0.96434	0.08536	0.25919	0.98073	0.485456	-0.23931	0	-0.51604	0	0
271	1.48265	2.35531	1.32568	1.57803	0.98073	1.48265	2.35531	1.32568	1.57803	0.98073	1.48265	0	0	0	0	0
272	0.94824	0.96434	0.6014	1.42143	0.98073	0.74257	0.96434	0.22618	1.42143	0.98073	0.839127	-0.20567	0	-0.37522	0	0
273	0.46257	0.96434	0.08536	0.56711	0.98073	0.46257	0.96434	0.08536	0.56711	0.98073	0.46257	0	0	0	0	0
274	0.486	0.96434	0.16567	0.35606	0.98073	0.52534	0.96434	0.22618	0.35606	0.98073	0.505287	0.03934	0	0.06051	0	0
275	1.37394	1.64164	1.32568	1.66958	0.98073	1.37394	1.64164	1.32568	1.66958	0.98073	1.37394	0	0	0	0	0
276	0.36785	0.64758	0.08536	0.33775	0.98073	0.36785	0.64758	0.08536	0.33775	0.98073	0.36785	0	0	0	0	0
277	0.36785	0.64758	0.08536	0.33775	0.98073	0.36785	0.64758	0.08536	0.33775	0.98073	0.36785	0	0	0	0	0
278	1.25197	1.98937	1.04492	1.20512	0.98073	1.25197	1.98937	1.04492	1.20512	0.98073	1.25197	0	0	0	0	0
279	0.41643	0.64758	0.22618	0.20934	0.98073	0.53176	0.64758	0.6014	0.20934	0.98073	0.470575	0.11533	0	0.37522	0	0
280	0.78759	1.64164	0.22618	1.05665	0.98073	0.78759	1.64164	0.22618	1.05665	0.98073	0.78759	0	0	0	0	0
281	0.7891	1.64164	0.6014	0.29531	1.32989	0.57265	1.64164	0.22618	0.29531	0.98073	0.672219	-0.21645	0	-0.37522	0	-0.34916
282	1.55559	1.98937	1.32568	1.66958	1.32989	1.44154	1.98937	1.32568	1.66958	0.98073	1.49748	-0.11405	0	0	0	-0.34916
283	1.46188	1.64164	1.32568	1.57803	1.32989	1.35471	1.64164	1.32568	1.57803	0.98073	1.40728	-0.10717	0	0	0	-0.34916
284	0.40095	0.33151	0.22618	0.25919	1.32989	0.56439	0.33151	1.04492	0.25919	1.1301	0.475702	0.16344	0	0.81874	0	-0.19979
285	0.91509	0.64758	1.04492	1.05665	0.98073	0.97119	0.64758	1.32568	1.05665	0.98073	0.942723	0.0561	0	0.28076	0	0
286	1.44154	1.98937	1.32568	1.66958	0.98073	1.44154	1.98937	1.32568	1.66958	0.98073	1.44154	0	0	0	0	0
287	1.47321	2.35531	1.04492	1.95153	0.98073	1.47321	2.35531	1.04492	1.95153	0.98073	1.47321	0	0	0	0	0
288	0	0.33151	0	1.05665	0.98073	0	0.33151	0	1.05665	0.98073	0	0	0	0	0	0
289	1.38318	1.96171	1.32568	1.43512	0.98073	1.38318	1.96171	1.32568	1.43512	0.98073	1.38318	0	0	0	0	0
290	1.65294	2.35531	1.97757	1.20512	1.32989	1.53176	2.35531	1.97757	1.20512	0.98073	1.5912	-0.12118	0	0	0	-0.34916
291	0.67541	0.33151	1.32568	0.35606	1.32989	0.6364	0.33151	1.04492	0.35606	1.32989	0.655615	-0.03901	0	-0.28076	0	0
292	1.5103	1.64164	1.97757	1.20512	1.32989	1.12156	1.64164	0.6014	1.20512	1.32989	1.3015	-0.38874	0	-1.37617	0	0
293	0.5831	0.33151	1.04492	0.29531	1.1301	0.31174	0.33151	0.08536	0.29531	1.1301	0.426351	-0.27136	0	-0.95956	0	0
294	0.81186	0.64758	0.6014	1.05665	1.05571	0.69652	0.64758	0.6014	1.05665	0.57194	0.751982	-0.11534	0	0	0	-0.48377
295	1.33298	0.96434	1.32568	2.18529	1.1301	1.24253	0.96434	1.97757	2.18529	0.57194	1.28696	-0.09045	0	0.65189	0	-0.55816
296	0.62918	0.64758	0.6014	0.35606	1.1301	0.72236	0.64758	1.04492	0.35606	1.1301	0.674162	0.09318	0	0.44352	0	0
297	0.60014	0.33151	1.04492	0.33138	1.1301	0.60014	0.33151	1.04492	0.33138	1.1301	0.60014	0	0	0	0	0
298	1.39757	1.63221	1.97757	1.20512	0.98073	1.39757	1.63221	1.97757	1.20512	0.98073	1.39757	0	0	0	0	0
299	1.70403	1.98937	1.97757	2.18529	0.98073	1.70403	1.98937	1.97757	2.18529	0.98073	1.70403	0	0	0	0	0
300	0.43791	0.64758	0.1021	0.56711	0.98073	0.53424	0.64758	0.22618	0.56711	0.98073	0.483683	0.09633	0	0.12408	0	0
301	0.55256	1.64164	0.1021	0.56711	0.98073	0.67412	1.64164	0.22618	0.56711	0.98073	0.610321	0.12156	0	0.12408	0	0
302	1.31787	1.63221	1.32568	1.42143	0.98073	1.31787	1.63221	1.32568	1.42143	0.98073	1.31787	0	0	0	0	0
303	1.65651	1.98937	1.97757	1.95153	0.98073	1.65651	1.98937	1.97757	1.95153	0.98073	1.65651	0	0	0	0	0
304	0.46257	0.96434	0.08536	0.56711	0.98073	0.46257	0.96434	0.08536	0.56711	0.98073	0.46257	0	0	0	0	0
305	1.2031	1.64164	1.04492	1.24535	0.98073	1.2031	1.64164	1.04492	1.24535	0.98073	1.2031	0	0	0	0	0
306	1.28576	1.98937	1.32568	1.05665	0.98073	1.42096	1.98937	1.97757	1.05665	0.98073	1.35167	0.1352	0	0.65189	0	0
307	1.15468	1.64164	1.04492	1.05665	0.98073	1.15468	1.64164	1.04492	1.05665	0.98073	1.15468	0	0	0	0	0
308	0.27608	0.33151	0.08536	0.20934	0.98073	0.27608	0.33151	0.08536	0.20934	0.98073	0.27608	0	0	0	0	0
309	1.35828	1.98937	1.04492	1.66958	0.98073	1.35828	1.98937	1.04492	1.66958	0.98073	1.35828	0	0	0	0	0
310	1.52845	1.96171	1.32568	1.57803	1.32989	1.4164	1.96171	1.32568	1.57803	0.98073	1.47136	-0.11205	0	0	0	-0.34916
311	1.56242	2.35531	1.32568	1.43512	1.32989	1.44788	2.35531	1.32568	1.43512	0.98073	1.50406	-0.11454	0	0	0	-0.34916
312	0.43822	0.96434	0.08536	0.39643	1.1301	0.43822	0.96434	0.08536	0.39643	1.1301	0.43822	0	0	0	0	0
313	0.99042	0.96434	1.04492	1.66958	0.57194	0.99042	0.96434	1.04492	1.66958	0.57194	0.99042	0	0	0	0	0
314	0.87706	0.64758	1.32568	1.20512	0.57194	0.87706	0.64758	1.32568	1.20512	0.57194	0.87706	0	0	0	0	0
315	1.91812	2.35531	1.97757	2.18529	1.32989	1.91812	2.35531	1.97757	2.18529	1.32989	1.91812	0	0	0	0	0
316	1.91812	2.35531	1.97757	2.18529	1.32989	1.91812	2.35531	1.97757	2.18529	1.32989	1.91812	0	0	0	0	0
317	0.69353	0.33151	1.97757	0.25919	1.36151	0.69353	0.33151	1.97757	0.25919	1.36151	0.69353	0	0	0	0	0
318	1.17425	0.96434	1.04492	1.66958	1.1301	1.17425	0.96434	1.04492	1.66958	1.1301	1.17425	0	0	0	0	0
319	0.92346	1.98937	1.04492	0.33138	1.05571	0.92346	1.98937	1.04492	0.33138	1.05571	0.92346	0	0	0	0	0
320	0.69504	0.96434	0.6014	0.35606	1.1301	0.79797	0.96434	1.04492	0.35606	1.1301	0.744729	0.10293	0	0.44352	0	0
321	1.02024	1.64164	1.97757	0.29531	1.1301	0.92317	1.64164	1.32568	0.29531	1.1301	0.970492	-0.09707	0	-0.65189	0	0
mean	0.878017	1.03276	0.977559	0.987906	0.999396	0.855884	1.03276	0.928439	0.987906	0.986986	0.854757	-0.0221332	0	-0.0491203	0	-0.0124097
values

## Sheet: MalE - LS
Residue	LS	CS	SE	CR	SS	LS	CS	SE	CR	SS	combined	Labeling Score	CS	SE	CR	SS
#	1OMP					1ANF					LS	Delta
1	1.0546	0.33151	1.97757	1.66958	1.1301	0.95425	0.33151	1.32568	1.66958	1.1301	1.00317	-0.10035	0	-0.65189	0	0
2	0.96142	0.96434	1.97757	0.39643	1.1301	0.96142	0.96434	1.97757	0.39643	1.1301	0.96142	0	0	0	0	0
3	1.19762	0.64758	1.97757	1.42143	1.1301	1.19762	0.64758	1.97757	1.42143	1.1301	1.19762	0	0	0	0	0
4	1.19709	0.96434	1.32568	1.42143	1.1301	1.32297	0.96434	1.97757	1.42143	1.1301	1.25846	0.12588	0	0.65189	0	0
5	0.90573	0.96434	1.97757	0.25919	1.36151	0.90573	0.96434	1.97757	0.25919	1.36151	0.90573	0	0	0	0	0
6	1.22396	1.64164	0.6014	1.66958	1.36151	1.22396	1.64164	0.6014	1.66958	1.36151	1.22396	0	0	0	0	0
7	0.27552	0.33151	0.08536	0.35606	0.57194	0.27552	0.33151	0.08536	0.35606	0.57194	0.27552	0	0	0	0	0
8	0.48287	1.64164	0.1021	0.56711	0.57194	0.48287	1.64164	0.1021	0.56711	0.57194	0.48287	0	0	0	0	0
9	0.36962	0.96434	0.08536	0.39643	0.57194	0.36962	0.96434	0.08536	0.39643	0.57194	0.36962	0	0	0	0	0
10	0.24126	0.33151	0.08536	0.20934	0.57194	0.24126	0.33151	0.08536	0.20934	0.57194	0.24126	0	0	0	0	0
11	0.3967	0.64758	0.08536	0.39643	1.1301	0.3967	0.64758	0.08536	0.39643	1.1301	0.3967	0	0	0	0	0
12	0.89149	0.64758	0.6014	1.43512	1.1301	0.69813	0.64758	0.22618	1.43512	1.1301	0.788908	-0.19336	0	-0.37522	0	0
13	1.02851	1.64164	1.97757	0.25919	1.32989	1.02851	1.64164	1.97757	0.25919	1.32989	1.02851	0	0	0	0	0
14	1.01244	0.33151	1.97757	1.20512	1.32989	0.86319	0.33151	1.04492	1.20512	1.32989	0.934841	-0.14925	0	-0.93265	0	0
15	0.82048	0.33151	0.6014	1.66958	1.36151	0.50361	0.33151	0.08536	1.66958	1.36151	0.642808	-0.31687	0	-0.51604	0	0
16	0.35671	0.64758	0.08536	0.25919	1.1301	0.35671	0.64758	0.08536	0.25919	1.1301	0.35671	0	0	0	0	0
17	0.64019	0.96434	0.6014	0.29531	0.98073	0.4638	0.96434	0.16567	0.29531	0.98073	0.544904	-0.17639	0	-0.43573	0	0
18	1.46205	1.64164	1.97757	1.43512	0.98073	1.32294	1.64164	1.32568	1.43512	0.98073	1.39076	-0.13911	0	-0.65189	0	0
19	0.56092	0.64758	0.6014	0.25919	0.98073	0	0.64758	0	0.25919	0.98073	0	-0.56092	0	-0.6014	0	0
20	0.37274	0.64758	0.08536	0.35606	0.98073	0.37274	0.64758	0.08536	0.35606	0.98073	0.37274	0	0	0	0	0
21	1.07285	0.96434	1.32568	1.05665	0.98073	0.88048	0.96434	0.6014	1.05665	0.98073	0.971917	-0.19237	0	-0.72428	0	0
22	1.45855	1.64164	1.97757	1.42143	0.98073	1.45855	1.64164	1.97757	1.42143	0.98073	1.45855	0	0	0	0	0
23	0.78325	0.64758	1.04492	0.56711	0.98073	0.49424	0.64758	0.16567	0.56711	0.98073	0.622184	-0.28901	0	-0.87925	0	0
24	0.56092	0.64758	0.6014	0.25919	0.98073	0.34429	0.64758	0.08536	0.25919	0.98073	0.439453	-0.21663	0	-0.51604	0	0
25	1.35828	1.98937	1.04492	1.66958	0.98073	1.44154	1.98937	1.32568	1.66958	0.98073	1.39929	0.08326	0	0.28076	0	0
26	1.35828	1.98937	1.04492	1.66958	0.98073	1.35828	1.98937	1.04492	1.66958	0.98073	1.35828	0	0	0	0	0
27	0	0.33151	0	0.33775	0.98073	0.3254	0.33151	0.1021	0.33775	0.98073	0	0.3254	0	0.1021	0	0
28	1.08867	0.96434	1.04492	1.42143	0.98073	1.08867	0.96434	1.04492	1.42143	0.98073	1.08867	0	0	0	0	0
29	1.5037	2.35531	1.32568	1.66958	0.98073	1.62266	2.35531	1.32568	1.66958	1.32989	1.56205	0.11896	0	0	0	0.34916
30	1.46844	1.98937	1.97757	1.20512	0.98073	1.58461	1.98937	1.97757	1.20512	1.32989	1.52542	0.11617	0	0	0	0.34916
31	1.00363	0.33151	1.97757	1.57803	0.98073	0.92337	0.33151	1.04492	1.57803	1.32989	0.962664	-0.08026	0	-0.93265	0	0.34916
32	0.66197	0.33151	1.97757	0.25919	1.1301	0.69353	0.33151	1.97757	0.25919	1.36151	0.677566	0.03156	0	0	0	0.23141
33	0.71395	0.96434	0.6014	0.39643	1.1301	0.81969	0.96434	1.04492	0.39643	1.1301	0.764995	0.10574	0	0.44352	0	0
34	1.46796	2.35531	1.04492	1.66958	1.1301	1.46796	2.35531	1.04492	1.66958	1.1301	1.46796	0	0	0	0	0
35	0.57896	0.33151	1.04492	0.56711	0.57194	0	0.33151	0	0.56711	0.57194	0	-0.57896	0	-1.04492	0	0
36	1.17035	1.98937	1.04492	1.57803	0.57194	1.01938	1.98937	0.6014	1.57803	0.57194	1.09226	-0.15097	0	-0.44352	0	0
37	0.61445	0.33151	1.32568	0.56711	0.57194	0.57896	0.33151	1.04492	0.56711	0.57194	0.596441	-0.03549	0	-0.28076	0	0
38	0.86122	0.64758	1.04492	1.42143	0.57194	0.86122	0.64758	1.04492	1.42143	0.57194	0.86122	0	0	0	0	0
39	1.13594	0.96434	1.32568	1.1525	1.1301	1.13594	0.96434	1.32568	1.1525	1.1301	1.13594	0	0	0	0	0
40	0.63693	0.33151	1.32568	0.33138	1.1301	0.63693	0.33151	1.32568	0.33138	1.1301	0.63693	0	0	0	0	0
41	1.08304	0.64758	1.32568	1.20512	1.32989	1.19693	0.64758	1.97757	1.20512	1.32989	1.13856	0.11389	0	0.65189	0	0
42	1.48264	1.64164	1.32568	1.66958	1.32989	1.21679	1.64164	0.6014	1.66958	1.32989	1.34315	-0.26585	0	-0.72428	0	0
43	0.486	0.96434	0.16567	0.35606	0.98073	0.41176	0.96434	0.08536	0.35606	0.98073	0.447343	-0.07424	0	-0.08031	0	0
44	0.85839	0.64758	0.6014	1.42143	0.98073	0.85839	0.64758	0.6014	1.42143	0.98073	0.85839	0	0	0	0	0
45	1.38471	1.98937	1.32568	1.42143	0.98073	1.38471	1.98937	1.32568	1.42143	0.98073	1.38471	0	0	0	0	0
46	1.20284	0.96434	1.32568	1.66958	0.98073	0.98716	0.96434	0.6014	1.66958	0.98073	1.08968	-0.21568	0	-0.72428	0	0
47	0.31115	0.33151	0.08536	0.33775	0.98073	0.31115	0.33151	0.08536	0.33775	0.98073	0.31115	0	0	0	0	0
48	0.75648	0.96434	1.04492	0.33138	0.98073	0.75648	0.96434	1.04492	0.33138	0.98073	0.75648	0	0	0	0	0
49	1.25123	0.64758	1.97757	1.95153	0.98073	1.25123	0.64758	1.97757	1.95153	0.98073	1.25123	0	0	0	0	0
50	0.86523	0.96434	1.04492	0.56711	0.98073	0.86523	0.96434	1.04492	0.56711	0.98073	0.86523	0	0	0	0	0
51	0.48843	0.33151	0.16567	1.05665	0.98073	0.43276	0.33151	0.1021	1.05665	0.98073	0.459753	-0.05567	0	-0.06357	0	0
52	1.15772	0.96434	1.32568	1.05665	1.32989	1.07285	0.96434	1.32568	1.05665	0.98073	1.11448	-0.08487	0	0	0	-0.34916
53	1.27982	0.96434	1.32568	1.57803	1.32989	1.4144	0.96434	1.97757	1.57803	1.32989	1.34543	0.13458	0	0.65189	0	0
54	0.68947	0.33151	1.97757	0.25919	1.32989	0.62386	0.33151	1.32568	0.25919	1.32989	0.655845	-0.06561	0	-0.65189	0	0
55	1.14869	0.96434	1.32568	1.20512	1.1301	1.14869	0.96434	1.32568	1.20512	1.1301	1.14869	0	0	0	0	0
56	0.69353	0.33151	1.97757	0.25919	1.36151	0.69353	0.33151	1.97757	0.25919	1.36151	0.69353	0	0	0	0	0
57	0.40935	0.33151	0.22618	0.33138	1.1301	0.3787	0.33151	0.16567	0.33138	1.1301	0.393727	-0.03065	0	-0.06051	0	0
58	0.4642	0.33151	0.08536	1.20512	1.36151	0.4642	0.33151	0.08536	1.20512	1.36151	0.4642	0	0	0	0	0
59	0.28302	0.33151	0.08536	0.39643	0.57194	0.28302	0.33151	0.08536	0.39643	0.57194	0.28302	0	0	0	0	0
60	0.36962	0.96434	0.08536	0.39643	0.57194	0.36962	0.96434	0.08536	0.39643	0.57194	0.36962	0	0	0	0	0
61	0.35511	0.96434	0.08536	0.33775	0.57194	0.35511	0.96434	0.08536	0.33775	0.57194	0.35511	0	0	0	0	0
62	0.4647	0.64758	0.6014	0.20934	0.57194	0.28523	0.64758	0.08536	0.20934	0.57194	0.364069	-0.17947	0	-0.51604	0	0
63	0.69652	0.64758	0.6014	1.05665	0.57194	0.42752	0.64758	0.08536	1.05665	0.57194	0.545689	-0.269	0	-0.51604	0	0
64	0.31058	0.33151	0.08536	1.1525	0.2853	0.31058	0.33151	0.08536	1.1525	0.2853	0.31058	0	0	0	0	0
65	0.62347	0.33151	1.32568	1.20512	0.2853	0.31407	0.33151	0.08536	1.20512	0.2853	0.442508	-0.3094	0	-1.24032	0	0
66	0.62861	0.33151	1.32568	1.24535	0.2853	0.5923	0.33151	1.04492	1.24535	0.2853	0.610185	-0.03631	0	-0.28076	0	0
67	0.46416	1.64164	0.08536	0.33775	0.98073	0.46416	1.64164	0.08536	0.33775	0.98073	0.46416	0	0	0	0	0
68	0.29123	0.33151	0.08536	0.25919	0.98073	0.29123	0.33151	0.08536	0.25919	0.98073	0.29123	0	0	0	0	0
69	0.68348	0.64758	1.32568	0.25919	0.98073	0.68348	0.64758	1.32568	0.25919	0.98073	0.68348	0	0	0	0	0
70	0.38388	0.33151	0.22618	0.29531	0.98073	0.35513	0.33151	0.16567	0.29531	0.98073	0.369225	-0.02875	0	-0.06051	0	0
71	0.91509	0.64758	1.04492	1.05665	0.98073	0.97119	0.64758	1.32568	1.05665	0.98073	0.942723	0.0561	0	0.28076	0	0
72	1.4286	1.64164	1.32568	1.95153	0.98073	1.57883	1.64164	1.97757	1.95153	0.98073	1.50184	0.15023	0	0.65189	0	0
73	1.53434	0.96434	1.97757	2.18529	1.32989	1.53434	0.96434	1.97757	2.18529	1.32989	1.53434	0	0	0	0	0
74	0.68947	0.33151	1.97757	0.25919	1.32989	0.68947	0.33151	1.97757	0.25919	1.32989	0.68947	0	0	0	0	0
75	0.41677	0.33151	0.22618	0.35606	1.1301	0.41677	0.33151	0.22618	0.35606	1.1301	0.41677	0	0	0	0	0
76	0.49503	0.96434	0.16567	0.35606	1.05571	0.49503	0.96434	0.16567	0.35606	1.05571	0.49503	0	0	0	0	0
77	1.30932	2.35531	1.04492	1.05665	1.1301	1.30932	2.35531	1.04492	1.05665	1.1301	1.30932	0	0	0	0	0
78	1.19762	0.64758	1.97757	1.42143	1.1301	1.19762	0.64758	1.97757	1.42143	1.1301	1.19762	0	0	0	0	0
79	0.63864	1.64164	0.22618	0.39643	1.1301	0.81551	1.64164	0.6014	0.39643	1.1301	0.721677	0.17687	0	0.37522	0	0
80	1.54894	1.63221	1.97757	1.57803	1.1301	1.54894	1.63221	1.97757	1.57803	1.1301	1.54894	0	0	0	0	0
81	0.7095	0.64758	1.04492	0.33138	1.1301	0.7095	0.64758	1.04492	0.33138	1.1301	0.7095	0	0	0	0	0
82	1.03985	0.64758	1.32568	1.20512	1.1301	1.03985	0.64758	1.32568	1.20512	1.1301	1.03985	0	0	0	0	0
83	1.43651	1.96171	1.32568	1.66958	0.98073	1.43651	1.96171	1.32568	1.66958	0.98073	1.43651	0	0	0	0	0
84	1.416	1.96171	1.97757	1.05665	0.98073	1.416	1.96171	1.97757	1.05665	0.98073	1.416	0	0	0	0	0
85	0.64813	2.35531	0.22618	0.33775	0.98073	0.64813	2.35531	0.22618	0.33775	0.98073	0.64813	0	0	0	0	0
86	1.34608	1.64164	1.04492	1.95153	0.98073	1.4286	1.64164	1.32568	1.95153	0.98073	1.38673	0.08252	0	0.28076	0	0
87	1.57908	1.96171	1.97757	1.20512	1.32989	1.46331	1.96171	1.97757	1.20512	0.98073	1.52009	-0.11577	0	0	0	-0.34916
88	1.27666	1.98937	0.6014	1.66958	1.32989	1.46573	1.98937	1.04492	1.66958	1.32989	1.36793	0.18907	0	0.44352	0	0
89	0.47907	1.64164	0.08536	0.35606	1.05571	0	1.64164	0	0.35606	1.05571	0	-0.47907	0	-0.08536	0	0
90	0.6225	1.98937	0.22618	0.29531	1.1301	0.91264	1.98937	1.04492	0.29531	1.1301	0.753736	0.29014	0	0.81874	0	0
91	0.91706	1.64164	1.32568	0.33138	0.98073	0.91706	1.64164	1.32568	0.33138	0.98073	0.91706	0	0	0	0	0
92	0.76009	0.96434	1.04492	0.33775	0.98073	0.80669	0.96434	1.32568	0.33775	0.98073	0.783043	0.0466	0	0.28076	0	0
93	0.59743	0.96434	0.08536	1.57803	0.98073	0.59743	0.96434	0.08536	1.57803	0.98073	0.59743	0	0	0	0	0
94	0.28872	0.33151	0.1021	0.20934	0.98073	0.28872	0.33151	0.1021	0.20934	0.98073	0.28872	0	0	0	0	0
95	0.87634	1.64164	1.04492	1.20512	0.2853	1.39958	1.64164	1.97757	1.20512	0.98073	1.10748	0.52324	0	0.93265	0	0.69543
96	0.30391	0.33151	0.08536	1.05665	0.2853	0.77404	0.33151	1.04492	1.05665	0.98073	0.485014	0.47013	0	0.95956	0	0.69543
97	0.33971	0.96434	0.08536	0.56711	0.2853	0.49916	0.96434	0.08536	0.56711	1.32989	0.411788	0.15945	0	0	0	1.04459
98	0.58781	1.64164	0.1021	1.24535	0.57194	1.11581	1.64164	1.32568	1.24535	0.57194	0.809867	0.528	0	1.22358	0	0
99	0.76977	1.98937	1.04492	0.29531	0.57194	0.76977	1.98937	1.04492	0.29531	0.57194	0.76977	0	0	0	0	0
100	1.49784	1.98937	1.32568	1.43512	1.32989	1.65534	1.98937	1.97757	1.43512	1.32989	1.57462	0.1575	0	0.65189	0	0
101	0.90043	0.96434	1.97757	0.25919	1.32989	0.90043	0.96434	1.97757	0.25919	1.32989	0.90043	0	0	0	0	0
102	0.99042	0.96434	1.04492	1.66958	0.57194	0.99042	0.96434	1.04492	1.66958	0.57194	0.99042	0	0	0	0	0
103	0.8038	1.96171	1.04492	0.35606	0.57194	0.8038	1.96171	1.04492	0.35606	0.57194	0.8038	0	0	0	0	0
104	0.3967	0.64758	0.08536	0.39643	1.1301	0	0.64758	0	0.39643	1.1301	0	-0.3967	0	-0.08536	0	0
105	0.50688	0.64758	0.08536	1.05665	1.1301	0.53104	0.64758	0.08536	1.05665	1.36151	0.518819	0.02416	0	0	0	0.23141
106	0.26293	0.33151	0.08536	0.29531	0.57194	0.26293	0.33151	0.08536	0.29531	0.57194	0.26293	0	0	0	0	0
107	0.27062	0.33151	0.08536	0.33138	0.57194	0.27062	0.33151	0.08536	0.33138	0.57194	0.27062	0	0	0	0	0
108	0.36962	0.96434	0.08536	0.39643	0.57194	0.36962	0.96434	0.08536	0.39643	0.57194	0.36962	0	0	0	0	0
109	0.4471	0.64758	0.1021	1.05665	0.57194	0.42752	0.64758	0.08536	1.05665	0.57194	0.4372	-0.01958	0	-0.01674	0	0
110	0.36593	0.64758	0.08536	0.56711	0.57194	0.43191	0.64758	0.16567	0.56711	0.57194	0.397554	0.06598	0	0.08031	0	0
111	0.6345	0.33151	0.6014	1.42143	0.57194	0.38946	0.33151	0.08536	1.42143	0.57194	0.497104	-0.24504	0	-0.51604	0	0
112	0.55993	0.96434	0.08536	1.05665	1.1301	0.55993	0.96434	0.08536	1.05665	1.1301	0.55993	0	0	0	0	0
113	0.42661	0.96434	0.08536	0.35606	1.1301	0.42661	0.96434	0.08536	0.35606	1.1301	0.42661	0	0	0	0	0
114	0.51269	0.64758	0.08536	2.18529	0.57194	0.51269	0.64758	0.08536	2.18529	0.57194	0.51269	0	0	0	0	0
115	0.27552	0.33151	0.08536	0.35606	0.57194	0.27552	0.33151	0.08536	0.35606	0.57194	0.27552	0	0	0	0	0
116	0.28302	0.33151	0.08536	0.39643	0.57194	0.28302	0.33151	0.08536	0.39643	0.57194	0.28302	0	0	0	0	0
117	0.26293	0.33151	0.08536	0.29531	0.57194	0.26293	0.33151	0.08536	0.29531	0.57194	0.26293	0	0	0	0	0
118	0.46078	0.33151	0.16567	1.43512	0.57194	0.39039	0.33151	0.08536	1.43512	0.57194	0.424127	-0.07039	0	-0.08031	0	0
119	1.10713	0.64758	1.04492	1.66958	1.32989	1.10713	0.64758	1.04492	1.66958	1.32989	1.10713	0	0	0	0	0
120	1.32222	0.96434	1.97757	1.20512	1.32989	1.32222	0.96434	1.97757	1.20512	1.32989	1.32222	0	0	0	0	0
121	0.79849	0.64758	1.32568	0.35606	1.32989	0.75236	0.64758	1.04492	0.35606	1.32989	0.775082	-0.04613	0	-0.28076	0	0
122	0.79797	0.96434	1.04492	0.35606	1.1301	0.69504	0.96434	0.6014	0.35606	1.1301	0.744729	-0.10293	0	-0.44352	0	0
123	1.04077	1.96171	1.32568	0.33138	1.36151	1.04077	1.96171	1.32568	0.33138	1.36151	1.04077	0	0	0	0	0
124	1.73689	2.35531	1.97757	1.43512	1.36151	1.73689	2.35531	1.97757	1.43512	1.36151	1.73689	0	0	0	0	0
125	0.78377	0.96434	1.04492	0.33138	1.1301	0.78377	0.96434	1.04492	0.33138	1.1301	0.78377	0	0	0	0	0
126	0.52273	0.33151	0.6014	0.33138	1.1301	0.60014	0.33151	1.04492	0.33138	1.1301	0.560099	0.07741	0	0.44352	0	0
127	1.47437	1.98937	1.04492	1.66958	1.36151	1.56475	1.98937	1.32568	1.66958	1.36151	1.51889	0.09038	0	0.28076	0	0
128	0.88684	1.64164	0.22618	1.57803	1.05571	0.88684	1.64164	0.22618	1.57803	1.05571	0.88684	0	0	0	0	0
129	0.35429	0.64758	0.08536	0.20934	1.36151	0.35429	0.64758	0.08536	0.20934	1.36151	0.35429	0	0	0	0	0
130	1.24682	0.96434	1.32568	1.42143	1.32989	1.24682	0.96434	1.32568	1.42143	1.32989	1.24682	0	0	0	0	0
131	1.24682	0.96434	1.32568	1.42143	1.32989	1.37793	0.96434	1.97757	1.42143	1.32989	1.31074	0.13111	0	0.65189	0	0
132	0.42296	0.96434	0.08536	0.39643	0.98073	0.42296	0.96434	0.08536	0.39643	0.98073	0.42296	0	0	0	0	0
133	0.90344	1.96171	1.04492	0.33138	0.98073	0.90344	1.96171	1.04492	0.33138	0.98073	0.90344	0	0	0	0	0
134	1.35433	1.64164	1.97757	1.05665	0.98073	1.35433	1.64164	1.97757	1.05665	0.98073	1.35433	0	0	0	0	0
135	0.69721	0.64758	1.04492	0.35606	0.98073	0.69721	0.64758	1.04492	0.35606	0.98073	0.69721	0	0	0	0	0
136	0.81391	1.64164	0.22618	1.20512	0.98073	0.81391	1.64164	0.22618	1.20512	0.98073	0.81391	0	0	0	0	0
137	1.44154	1.98937	1.32568	1.66958	0.98073	1.44154	1.98937	1.32568	1.66958	0.98073	1.44154	0	0	0	0	0
138	1.31787	1.63221	1.32568	1.42143	0.98073	1.45645	1.63221	1.97757	1.42143	0.98073	1.38543	0.13858	0	0.65189	0	0
139	0.51367	0.33151	0.6014	0.35606	0.98073	0.37214	0.33151	0.16567	0.35606	0.98073	0.437215	-0.14153	0	-0.43573	0	0
140	1.5037	2.35531	1.32568	1.66958	0.98073	1.5037	2.35531	1.32568	1.66958	0.98073	1.5037	0	0	0	0	0
141	1.53337	1.98937	1.97757	1.05665	1.32989	1.53337	1.98937	1.97757	1.05665	1.32989	1.53337	0	0	0	0	0
142	1.62266	2.35531	1.32568	1.66958	1.32989	1.62266	2.35531	1.32568	1.66958	1.32989	1.62266	0	0	0	0	0
143	0.90043	0.96434	1.97757	0.25919	1.32989	0.90043	0.96434	1.97757	0.25919	1.32989	0.90043	0	0	0	0	0
144	1.06298	0.64758	1.04492	1.66958	1.1301	1.06298	0.64758	1.04492	1.66958	1.1301	1.06298	0	0	0	0	0
145	1.05396	1.64164	0.6014	2.18529	0.57194	0.76357	1.64164	0.16567	2.18529	0.57194	0.897091	-0.29039	0	-0.43573	0	0
146	0.36163	0.33151	0.08536	1.05665	0.57194	0.36163	0.33151	0.08536	1.05665	0.57194	0.36163	0	0	0	0	0
147	0.27552	0.33151	0.08536	0.35606	0.57194	0.27552	0.33151	0.08536	0.35606	0.57194	0.27552	0	0	0	0	0
148	0.50219	0.64758	0.1021	0.85121	1.1301	0	0.64758	0	0.85121	1.1301	0	-0.50219	0	-0.1021	0	0
149	0.32238	0.33151	0.08536	0.33775	1.1301	0.32238	0.33151	0.08536	0.33775	1.1301	0.32238	0	0	0	0	0
150	0	0.33151	0	1.43512	1.1301	0.46285	0.33151	0.08536	1.43512	1.1301	0	0.46285	0	0.08536	0	0
151	0.62918	0.64758	0.6014	0.35606	1.1301	0.5162	0.64758	0.22618	0.35606	1.36151	0.569897	-0.11298	0	-0.37522	0	0.23141
152	1.35758	0.96434	1.32568	1.95153	1.36151	1.35758	0.96434	1.32568	1.95153	1.36151	1.35758	0	0	0	0	0
153	1.06975	0.64758	1.04492	1.42143	1.36151	0.72966	0.64758	0.22618	1.42143	1.36151	0.88349	-0.34009	0	-0.81874	0	0
154	0.40443	0.96434	0.08536	0.33138	0.98073	0.40443	0.96434	0.08536	0.33138	0.98073	0.40443	0	0	0	0	0
155	0.38388	0.33151	0.22618	0.29531	0.98073	0.30088	0.33151	0.08536	0.29531	0.98073	0.339856	-0.083	0	-0.14082	0	0
156	0.31115	0.33151	0.08536	0.33775	0.98073	0.31115	0.33151	0.08536	0.33775	0.98073	0.31115	0	0	0	0	0
157	0.54082	0.64758	0.08536	1.57803	0.98073	0.54082	0.64758	0.08536	1.57803	0.98073	0.54082	0	0	0	0	0
158	0.32639	0.64758	0.08536	0.20934	0.98073	0.32639	0.64758	0.08536	0.20934	0.98073	0.32639	0	0	0	0	0
159	0.36611	0.64758	0.08536	0.33138	0.98073	0.36611	0.64758	0.08536	0.33138	0.98073	0.36611	0	0	0	0	0
160	0.47033	1.64164	0.08536	0.35606	0.98073	0.47033	1.64164	0.08536	0.35606	0.98073	0.47033	0	0	0	0	0
161	0.42296	0.96434	0.08536	0.39643	0.98073	0.42296	0.96434	0.08536	0.39643	0.98073	0.42296	0	0	0	0	0
162	0.57744	0.64758	0.16567	1.05665	0.98073	0.79705	0.64758	0.6014	1.05665	0.98073	0.678416	0.21961	0	0.43573	0	0
163	0.57744	0.64758	0.16567	1.05665	0.98073	0.57744	0.64758	0.16567	1.05665	0.98073	0.57744	0	0	0	0	0
164	1.19641	0.96434	1.32568	1.20512	1.32989	1.19641	0.96434	1.32568	1.20512	1.32989	1.19641	0	0	0	0	0
165	0.68947	0.33151	1.97757	0.25919	1.32989	0.68947	0.33151	1.97757	0.25919	1.32989	0.68947	0	0	0	0	0
166	0.66723	0.64758	1.04492	0.25919	1.1301	0.66723	0.64758	1.04492	0.25919	1.1301	0.66723	0	0	0	0	0
167	0.42837	0.33151	0.6014	0.29531	0.57194	0.42837	0.33151	0.6014	0.29531	0.57194	0.42837	0	0	0	0	0
168	0.47227	0.96434	0.08536	1.05665	0.57194	0.55743	0.96434	0.16567	1.05665	0.57194	0.513086	0.08516	0	0.08031	0	0
169	0.32094	0.33151	0.16567	0.33775	0.57194	0.27191	0.33151	0.08536	0.33775	0.57194	0.29541	-0.04903	0	-0.08031	0	0
170	1.20066	1.64164	1.32568	1.66958	0.57194	0.98537	1.64164	0.6014	1.66958	0.57194	1.0877	-0.21529	0	-0.72428	0	0
171	0.85928	1.63221	1.97757	0.29531	0.57194	0.85928	1.63221	1.97757	0.29531	0.57194	0.85928	0	0	0	0	0
172	1.6553	1.96171	1.97757	1.42143	1.36151	1.20584	1.96171	1.32568	1.42143	0.57194	1.41281	-0.44946	0	-0.65189	0	-0.78957
173	1.65927	1.96171	1.97757	1.43512	1.36151	1.64956	1.96171	1.97757	1.43512	1.32989	1.65441	-0.00971	0	0	0	-0.03162
174	0.88079	1.63221	1.04492	0.25919	1.36151	1.02703	1.63221	1.97757	0.25919	1.32989	0.951103	0.14624	0	0.93265	0	-0.03162
175	1.46796	2.35531	1.04492	1.66958	1.1301	1.23815	2.35531	1.04492	1.66958	0.57194	1.34817	-0.22981	0	0	0	-0.55816
176	0.50643	0.64758	0.6014	0.29531	0.57194	0.61708	0.64758	1.32568	0.29531	0.57194	0.559024	0.11065	0	0.72428	0	0
177	0.96887	0.96434	1.32568	1.20512	0.57194	0.9129	0.96434	1.04492	1.20512	0.57194	0.940469	-0.05597	0	-0.28076	0	0
178	0.83692	1.63221	1.32568	0.39643	0.57194	0.68685	1.63221	0.6014	0.39643	0.57194	0.758181	-0.15007	0	-0.72428	0	0
179	1.31405	2.35531	1.32568	1.66958	0.57194	1.23815	2.35531	1.04492	1.66958	0.57194	1.27554	-0.0759	0	-0.28076	0	0
180	1.10669	1.64164	1.32568	1.20512	0.57194	1.04277	1.64164	1.04492	1.20512	0.57194	1.07425	-0.06392	0	-0.28076	0	0
181	0.65857	0.96434	0.6014	0.56711	0.57194	0.51573	0.96434	0.22618	0.56711	0.57194	0.58279	-0.14284	0	-0.37522	0	0
182	0.41462	0.33151	0.6014	0.25919	0.57194	0.41462	0.33151	0.6014	0.25919	0.57194	0.41462	0	0	0	0	0
183	0.45453	0.64758	0.08536	0.56711	1.36151	0	0.64758	0	0.56711	1.36151	0	-0.45453	0	-0.08536	0	0
184	1.20398	0.64758	1.97757	1.20512	1.36151	1.20398	0.64758	1.97757	1.20512	1.36151	1.20398	0	0	0	0	0
185	1.25717	0.96434	1.32568	1.43512	1.36151	1.25717	0.96434	1.32568	1.43512	1.36151	1.25717	0	0	0	0	0
186	1.416	1.96171	1.97757	1.05665	0.98073	1.416	1.96171	1.97757	1.05665	0.98073	1.416	0	0	0	0	0
187	0.47446	0.33151	0.6014	0.25919	0.98073	0.37156	0.33151	0.22618	0.25919	0.98073	0.419869	-0.1029	0	-0.37522	0	0
188	0.48923	0.64758	0.08536	1.05665	0.98073	0.48923	0.64758	0.08536	1.05665	0.98073	0.48923	0	0	0	0	0
189	1.41684	2.35531	1.04492	1.66958	0.98073	1.41684	2.35531	1.04492	1.66958	0.98073	1.41684	0	0	0	0	0
190	1.15301	1.63221	1.04492	1.05665	0.98073	1.15301	1.63221	1.04492	1.05665	0.98073	1.15301	0	0	0	0	0
191	0.38033	0.96434	0.08536	0.25919	0.98073	0.38033	0.96434	0.08536	0.25919	0.98073	0.38033	0	0	0	0	0
192	0.41176	0.96434	0.08536	0.35606	0.98073	0.41176	0.96434	0.08536	0.35606	0.98073	0.41176	0	0	0	0	0
193	1.39701	2.35531	1.04492	1.57803	0.98073	1.48265	2.35531	1.32568	1.57803	0.98073	1.43919	0.08564	0	0.28076	0	0
194	0.92144	1.64164	1.32568	0.33775	0.98073	0.75622	1.64164	0.6014	0.33775	0.98073	0.834752	-0.16522	0	-0.72428	0	0
195	0.41176	0.96434	0.08536	0.35606	0.98073	0.41176	0.96434	0.08536	0.35606	0.98073	0.41176	0	0	0	0	0
196	0.90318	1.98937	0.6014	0.56711	0.98073	0.90318	1.98937	0.6014	0.56711	0.98073	0.90318	0	0	0	0	0
197	1.26459	1.63221	1.32568	1.20512	0.98073	1.19154	1.63221	1.04492	1.20512	0.98073	1.22752	-0.07305	0	-0.28076	0	0
198	0.77019	0.96434	1.04492	0.35606	0.98073	0.41176	0.96434	0.08536	0.35606	0.98073	0.563146	-0.35843	0	-0.95956	0	0
199	0.68909	0.96434	0.6014	0.39643	0.98073	0.53963	0.96434	0.22618	0.39643	0.98073	0.609798	-0.14946	0	-0.37522	0	0
200	1.44154	1.98937	1.32568	1.66958	0.98073	1.44154	1.98937	1.32568	1.66958	0.98073	1.44154	0	0	0	0	0
201	1.72672	2.35531	1.97757	1.43512	1.32989	1.72672	2.35531	1.97757	1.43512	1.32989	1.72672	0	0	0	0	0
202	1.48264	1.64164	1.32568	1.66958	1.32989	1.48264	1.64164	1.32568	1.66958	1.32989	1.48264	0	0	0	0	0
203	1.35939	1.64164	1.32568	1.1525	1.36151	1.28087	1.64164	1.04492	1.1525	1.36151	1.31955	-0.07852	0	-0.28076	0	0
204	0.70906	0.96434	0.22618	0.85121	1.36151	0.65597	0.96434	0.16567	0.85121	1.36151	0.681999	-0.05309	0	-0.06051	0	0
205	1.19997	0.96434	1.32568	1.43512	1.1301	1.13065	0.96434	1.04492	1.43512	1.1301	1.16479	-0.06932	0	-0.28076	0	0
206	1.53337	1.98937	1.97757	1.05665	1.32989	1.38747	1.98937	1.32568	1.05665	1.32989	1.4586	-0.1459	0	-0.65189	0	0
207	1.19693	0.64758	1.97757	1.20512	1.32989	1.19693	0.64758	1.97757	1.20512	1.32989	1.19693	0	0	0	0	0
208	1.00845	0.96434	0.6014	1.57803	1.1301	0	0.96434	0	1.57803	1.1301	0	-1.00845	0	-0.6014	0	0
209	0.97979	0.64758	1.04492	1.20512	1.1301	0.97979	0.64758	1.04492	1.20512	1.1301	0.97979	0	0	0	0	0
210	0.5973	0.33151	1.32568	0.29531	0.98073	0.5628	0.33151	1.04492	0.29531	0.98073	0.579793	-0.0345	0	-0.28076	0	0
211	1.62412	1.64164	1.97757	2.18529	0.98073	1.62412	1.64164	1.97757	2.18529	0.98073	1.62412	0	0	0	0	0
212	0.83965	0.96434	1.32568	0.39643	0.98073	0.83965	0.96434	1.32568	0.39643	0.98073	0.83965	0	0	0	0	0
213	0.48923	0.64758	0.08536	1.05665	0.98073	0.48923	0.64758	0.08536	1.05665	0.98073	0.48923	0	0	0	0	0
214	0.88471	0.33151	1.32568	1.42143	0.98073	0.83361	0.33151	1.04492	1.42143	0.98073	0.85878	-0.0511	0	-0.28076	0	0
215	1.22546	1.64164	1.32568	1.05665	0.98073	1.22546	1.64164	1.32568	1.05665	0.98073	1.22546	0	0	0	0	0
216	1.00573	1.64164	0.6014	1.05665	0.98073	1.00573	1.64164	0.6014	1.05665	0.98073	1.00573	0	0	0	0	0
217	0.36785	0.64758	0.08536	0.33775	0.98073	0.36785	0.64758	0.08536	0.33775	0.98073	0.36785	0	0	0	0	0
218	0.98788	0.64758	1.04492	1.43512	0.98073	0.98788	0.64758	1.04492	1.43512	0.98073	0.98788	0	0	0	0	0
219	1.48264	1.64164	1.32568	1.66958	1.32989	1.48264	1.64164	1.32568	1.66958	1.32989	1.48264	0	0	0	0	0
220	0.68947	0.33151	1.97757	0.25919	1.32989	0.58783	0.33151	1.04492	0.25919	1.32989	0.636625	-0.10164	0	-0.93265	0	0
221	1.36738	1.64164	1.32568	1.42143	1.1301	1.36738	1.64164	1.32568	1.42143	1.1301	1.36738	0	0	0	0	0
222	0.61622	0.96434	0.16567	1.57803	0.57194	0.52208	0.96434	0.08536	1.57803	0.57194	0.5672	-0.09414	0	-0.08031	0	0
223	0.36163	0.33151	0.08536	1.05665	0.57194	0.36163	0.33151	0.08536	1.05665	0.57194	0.36163	0	0	0	0	0
224	0.3426	0.33151	0.08536	0.85121	0.57194	0.3426	0.33151	0.08536	0.85121	0.57194	0.3426	0	0	0	0	0
225	0.47261	0.64758	0.08536	1.57803	0.57194	0.47261	0.64758	0.08536	1.57803	0.57194	0.47261	0	0	0	0	0
226	0.28302	0.33151	0.08536	0.39643	0.57194	0.28302	0.33151	0.08536	0.39643	0.57194	0.28302	0	0	0	0	0
227	0.46153	0.64758	0.08536	1.43512	0.57194	0.46153	0.64758	0.08536	1.43512	0.57194	0.46153	0	0	0	0	0
228	0.30173	0.33151	0.08536	0.25919	1.1301	0.30173	0.33151	0.08536	0.25919	1.1301	0.30173	0	0	0	0	0
229	0.37053	0.33151	0.6014	0.33138	0.2853	0.22743	0.33151	0.08536	0.33138	0.2853	0.290292	-0.1431	0	-0.51604	0	0
230	0.40251	0.33151	1.32568	0.20934	0.2853	0.20276	0.33151	0.08536	0.20934	0.2853	0.28568	-0.19975	0	-1.24032	0	0
231	0.64663	0.96434	0.6014	1.05665	0.2853	0.3969	0.96434	0.08536	1.05665	0.2853	0.506604	-0.24973	0	-0.51604	0	0
232	0.28872	0.33151	0.1021	0.20934	0.98073	0	0.33151	0	0.20934	0.98073	0	-0.28872	0	-0.1021	0	0
233	1.70403	1.98937	1.97757	2.18529	0.98073	1.70403	1.98937	1.97757	2.18529	0.98073	1.70403	0	0	0	0	0
234	0.98009	0.33151	1.97757	1.43512	0.98073	0.98009	0.33151	1.97757	1.43512	0.98073	0.98009	0	0	0	0	0
235	0.42296	0.96434	0.08536	0.39643	0.98073	0.42296	0.96434	0.08536	0.39643	0.98073	0.42296	0	0	0	0	0
236	1.39958	1.64164	1.97757	1.20512	0.98073	1.26641	1.64164	1.32568	1.20512	0.98073	1.33133	-0.13317	0	-0.65189	0	0
237	1.31071	0.96434	1.97757	1.57803	0.98073	1.186	0.96434	1.32568	1.57803	0.98073	1.2468	-0.12471	0	-0.65189	0	0
238	1.16466	0.64758	1.32568	2.18529	0.98073	1.16466	0.64758	1.32568	2.18529	0.98073	1.16466	0	0	0	0	0
239	1.48264	1.64164	1.32568	1.66958	1.32989	1.48264	1.64164	1.32568	1.66958	1.32989	1.48264	0	0	0	0	0
240	0.86125	0.64758	1.32568	0.56711	1.1301	0.8115	0.64758	1.04492	0.56711	1.1301	0.836005	-0.04975	0	-0.28076	0	0
241	1.19997	0.96434	1.32568	1.43512	1.1301	1.13065	0.96434	1.04492	1.43512	1.1301	1.16479	-0.06932	0	-0.28076	0	0
242	0.61708	0.64758	1.32568	0.29531	0.57194	0.58144	0.64758	1.04492	0.29531	0.57194	0.598995	-0.03564	0	-0.28076	0	0
243	0.54149	0.96434	0.6014	0.25919	0.57194	0.42404	0.96434	0.22618	0.25919	0.57194	0.47918	-0.11745	0	-0.37522	0	0
244	0.3949	0.33151	0.22618	0.56711	0.57194	0.3949	0.33151	0.22618	0.56711	0.57194	0.3949	0	0	0	0	0
245	0.76998	0.64758	0.6014	1.57803	0.57194	0.88402	0.64758	1.04492	1.57803	0.57194	0.825032	0.11404	0	0.44352	0	0
246	0.69844	1.64164	0.22618	0.56711	1.1301	1.08674	1.64164	1.32568	0.56711	1.1301	0.871219	0.3883	0	1.0995	0	0
247	0.42661	0.96434	0.08536	0.35606	1.1301	0.42661	0.96434	0.08536	0.35606	1.1301	0.42661	0	0	0	0	0
248	0.32085	0.33151	0.08536	0.33138	1.1301	0.33554	0.33151	0.1021	0.33138	1.1301	0.328113	0.01469	0	0.01674	0	0
249	0.72693	1.64164	0.1021	1.57803	1.05571	0.70388	1.64164	0.16567	1.57803	0.57194	0.715312	-0.02305	0	0.06357	0	-0.48377
250	0.49444	1.64164	0.1021	0.33775	1.05571	0	1.64164	0	0.33775	0.57194	0	-0.49444	0	-0.1021	0	-0.48377
251	1.62266	2.35531	1.32568	1.66958	1.32989	1.62266	2.35531	1.32568	1.66958	1.32989	1.62266	0	0	0	0	0
252	0.8151	0.64758	1.97757	0.25919	1.32989	0.8151	0.64758	1.97757	0.25919	1.32989	0.8151	0	0	0	0	0
253	1.43856	1.98937	1.04492	1.95153	1.05571	1.23419	1.98937	1.04492	1.95153	0.57194	1.33246	-0.20437	0	0	0	-0.48377
254	0.64069	1.98937	0.22618	0.33138	1.1301	0.54039	1.98937	0.22618	0.33138	0.57194	0.588407	-0.1003	0	0	0	-0.55816
255	0.67148	0.96434	0.08536	2.18529	1.1301	0.67148	0.96434	0.08536	2.18529	1.1301	0.67148	0	0	0	0	0
256	0.74097	0.96434	0.16567	1.66958	1.1301	0.74097	0.96434	0.16567	1.66958	1.1301	0.74097	0	0	0	0	0
257	0.37931	0.64758	0.08536	0.33138	1.1301	0.37931	0.64758	0.08536	0.33138	1.1301	0.37931	0	0	0	0	0
258	0.27191	0.33151	0.08536	0.33775	0.57194	0.27191	0.33151	0.08536	0.33775	0.57194	0.27191	0	0	0	0	0
259	0.3237	0.33151	0.1021	0.56711	0.57194	0.30952	0.33151	0.08536	0.56711	0.57194	0.316531	-0.01418	0	-0.01674	0	0
260	0.47603	0.33151	1.04492	0.25919	0.57194	0.2545	0.33151	0.08536	0.25919	0.57194	0.348066	-0.22153	0	-0.95956	0	0
261	0	0.33151	0	0.56711	0.57194	0.30952	0.33151	0.08536	0.56711	0.57194	0	0.30952	0	0.08536	0	0
262	0.45908	0.96434	0.22618	0.35606	0.57194	0.35983	0.96434	0.08536	0.35606	0.57194	0.406437	-0.09925	0	-0.14082	0	0
263	0.51269	0.64758	0.08536	2.18529	0.57194	0.51269	0.64758	0.08536	2.18529	0.57194	0.51269	0	0	0	0	0
264	0.42752	0.64758	0.08536	1.05665	0.57194	0.42752	0.64758	0.08536	1.05665	0.57194	0.42752	0	0	0	0	0
265	0.30087	0.64758	0.08536	0.25919	0.57194	0.30087	0.64758	0.08536	0.25919	0.57194	0.30087	0	0	0	0	0
266	0	0.96434	0	0.39643	0.57194	0	0.96434	0	0.39643	0.57194	0	0	0	0	0	0
267	0.53796	0.64758	0.08536	1.43512	1.05571	0.53796	0.64758	0.08536	1.43512	1.05571	0.53796	0	0	0	0	0
268	1.09085	0.96434	1.04492	1.05665	1.32989	1.09085	0.96434	1.04492	1.05665	1.32989	1.09085	0	0	0	0	0
269	1.27946	0.96434	1.97757	1.05665	1.32989	1.27946	0.96434	1.97757	1.05665	1.32989	1.27946	0	0	0	0	0
270	0.83766	0.33151	0.6014	2.18529	1.1301	0.96172	0.33151	1.04492	2.18529	1.1301	0.897549	0.12406	0	0.44352	0	0
271	0.78428	0.64758	1.32568	0.33138	1.32989	0.7889	0.64758	1.32568	0.33138	1.36151	0.786587	0.00462	0	0	0	0.03162
272	0.61505	0.33151	0.22618	1.43512	1.32989	0.86575	0.33151	1.04492	1.43512	1.1301	0.729712	0.2507	0	0.81874	0	-0.19979
273	1.37394	1.64164	1.32568	1.66958	0.98073	1.37394	1.64164	1.32568	1.66958	0.98073	1.37394	0	0	0	0	0
274	1.27691	0.96434	1.97757	1.42143	0.98073	1.27691	0.96434	1.97757	1.42143	0.98073	1.27691	0	0	0	0	0
275	0.77019	0.96434	1.04492	0.35606	0.98073	0.67083	0.96434	0.6014	0.35606	0.98073	0.718795	-0.09936	0	-0.44352	0	0
276	0.41382	0.33151	0.08536	1.05665	0.98073	0.41382	0.33151	0.08536	1.05665	0.98073	0.41382	0	0	0	0	0
277	0.88302	1.64164	0.22618	1.66958	0.98073	1.29458	1.64164	1.04492	1.66958	0.98073	1.06918	0.41156	0	0.81874	0	0
278	0.85839	0.64758	0.6014	1.42143	0.98073	1.04593	0.64758	1.32568	1.42143	0.98073	0.947531	0.18754	0	0.72428	0	0
279	0.31115	0.33151	0.08536	0.33775	0.98073	0.31115	0.33151	0.08536	0.33775	0.98073	0.31115	0	0	0	0	0
280	0	1.64164	0.08536	0.35606	0	0	1.64164	0.08536	0.35606	0	0	0	0	0	0	0
281	0	0.33151	0.6014	1.42143	0	0	0.33151	1.04492	1.42143	0	0	0	0	0.44352	0	0
282	0	0.64758	1.32568	1.43512	0	0	0.64758	1.32568	1.43512	0	0	0	0	0	0	0
283	0	0.64758	1.32568	0.29531	0	0	0.64758	1.32568	0.29531	0	0	0	0	0	0	0
284	0	0.64758	0.08536	0.35606	0	0	0.64758	0.08536	0.35606	0	0	0	0	0	0	0
285	0.4046	0.64758	0.08536	0.35606	1.36151	0.4046	0.64758	0.08536	0.35606	1.36151	0.4046	0	0	0	0	0
286	1.213	0.96434	1.04492	1.57803	1.36151	1.213	0.96434	1.04492	1.57803	1.36151	1.213	0	0	0	0	0
287	1.32872	1.98937	1.32568	1.20512	0.98073	1.46844	1.98937	1.97757	1.20512	0.98073	1.39683	0.13972	0	0.65189	0	0
288	1.53031	1.98937	1.97757	1.42143	0.98073	1.38471	1.98937	1.32568	1.42143	0.98073	1.45569	-0.1456	0	-0.65189	0	0
289	0.56092	0.64758	0.6014	0.25919	0.98073	0.43926	0.64758	0.22618	0.25919	0.98073	0.496377	-0.12166	0	-0.37522	0	0
290	0.31529	0.33151	0.08536	0.35606	0.98073	0.31529	0.33151	0.08536	0.35606	0.98073	0.31529	0	0	0	0	0
291	1.24354	1.64164	1.04492	1.42143	0.98073	1.31977	1.64164	1.32568	1.42143	0.98073	1.28109	0.07623	0	0.28076	0	0
292	1.3412	2.35531	1.32568	1.05665	0.98073	1.10071	2.35531	0.6014	1.05665	0.98073	1.21502	-0.24049	0	-0.72428	0	0
293	0.46257	0.96434	0.08536	0.56711	0.98073	0.46257	0.96434	0.08536	0.56711	0.98073	0.46257	0	0	0	0	0
294	0.83561	0.33151	1.04492	1.43512	0.98073	0.83561	0.33151	1.04492	1.43512	0.98073	0.83561	0	0	0	0	0
295	1.44154	1.98937	1.32568	1.66958	0.98073	1.44154	1.98937	1.32568	1.66958	0.98073	1.44154	0	0	0	0	0
296	1.10918	0.64758	1.97757	1.20512	0.98073	1.00364	0.64758	1.32568	1.20512	0.98073	1.05509	-0.10554	0	-0.65189	0	0
297	1.11366	0.64758	1.04492	1.66958	1.36151	0.75961	0.64758	0.22618	1.66958	1.36151	0.919754	-0.35405	0	-0.81874	0	0
298	0.753	0.64758	1.32568	0.33138	1.1301	0.48395	0.64758	0.22618	0.33138	1.1301	0.603667	-0.26905	0	-1.0995	0	0
299	0.49271	0.64758	0.22618	0.35606	1.1301	0.38619	0.64758	0.08536	0.35606	1.1301	0.436211	-0.10652	0	-0.14082	0	0
300	0.49158	0.33151	0.6014	0.25919	1.1301	0.31612	0.33151	0.08536	0.25919	1.36151	0.394206	-0.17546	0	-0.51604	0	0.23141
301	0.36163	0.33151	0.08536	1.05665	0.57194	0.46138	0.33151	0.22618	1.05665	0.57194	0.408471	0.09975	0	0.14082	0	0
302	0.30952	0.33151	0.08536	0.56711	0.57194	0.3237	0.33151	0.1021	0.56711	0.57194	0.316531	0.01418	0	0.01674	0	0
303	0.44919	0.33151	0.08536	1.05665	1.36151	0.46975	0.33151	0.1021	1.05665	1.36151	0.459355	0.02056	0	0.01674	0	0
304	0.37967	0.64758	0.08536	0.35606	1.05571	0	0.64758	0	0.35606	1.05571	0	-0.37967	0	-0.08536	0	0
305	1.13336	0.96434	1.04492	1.66958	0.98073	1.13336	0.96434	1.04492	1.66958	0.98073	1.13336	0	0	0	0	0
306	1.42186	0.96434	1.97757	2.18529	0.98073	1.42186	0.96434	1.97757	2.18529	0.98073	1.42186	0	0	0	0	0
307	0.76723	1.98937	0.6014	0.29531	0.98073	0.55584	1.98937	0.16567	0.29531	0.98073	0.653037	-0.21139	0	-0.43573	0	0
308	0	0.64758	0	1.42143	0.98073	0.98551	0.64758	1.04492	1.42143	0.98073	0	0.98551	0	1.04492	0	0
309	1.44441	2.35531	1.32568	1.42143	0.98073	1.5963	2.35531	1.97757	1.42143	0.98073	1.51846	0.15189	0	0.65189	0	0
310	1.45855	1.64164	1.97757	1.42143	0.98073	1.45855	1.64164	1.97757	1.42143	0.98073	1.45855	0	0	0	0	0
311	0.40226	0.33151	0.22618	0.35606	0.98073	0.51367	0.33151	0.6014	0.35606	0.98073	0.454565	0.11141	0	0.37522	0	0
312	1.38747	1.98937	1.32568	1.05665	1.32989	1.38747	1.98937	1.32568	1.05665	1.32989	1.38747	0	0	0	0	0
313	1.55015	1.96171	1.32568	1.66958	1.32989	1.55015	1.96171	1.32568	1.66958	1.32989	1.55015	0	0	0	0	0
314	1.0265	0.64758	1.04492	1.20512	1.36151	1.20398	0.64758	1.97757	1.20512	1.36151	1.1117	0.17748	0	0.93265	0	0
315	0.75262	1.64164	0.6014	0.33138	0.98073	0.91706	1.64164	1.32568	0.33138	0.98073	0.830781	0.16444	0	0.72428	0	0
316	0.82062	1.64164	0.22618	1.24535	0.98073	1.0479	1.64164	0.6014	1.24535	0.98073	0.927323	0.22728	0	0.37522	0	0
317	0.32387	0.33151	0.08536	0.39643	0.98073	0.38226	0.33151	0.16567	0.39643	0.98073	0.351856	0.05839	0	0.08031	0	0
318	1.01088	0.96434	1.04492	1.05665	0.98073	1.07285	0.96434	1.32568	1.05665	0.98073	1.0414	0.06197	0	0.28076	0	0
319	0.79705	0.64758	0.6014	1.05665	0.98073	0.79705	0.64758	0.6014	1.05665	0.98073	0.79705	0	0	0	0	0
320	0.45746	0.33151	0.08536	1.57803	0.98073	0.45746	0.33151	0.08536	1.57803	0.98073	0.45746	0	0	0	0	0
321	0.59133	0.64758	0.22618	0.85121	0.98073	0.86695	0.64758	1.04492	0.85121	0.98073	0.715998	0.27562	0	0.81874	0	0
322	1.5963	2.35531	1.97757	1.42143	0.98073	1.5963	2.35531	1.97757	1.42143	0.98073	1.5963	0	0	0	0	0
323	0.52814	0.64758	0.08536	1.43512	0.98073	0.52814	0.64758	0.08536	1.43512	0.98073	0.52814	0	0	0	0	0
324	0.43276	0.33151	0.1021	1.05665	0.98073	0.67419	0.33151	0.6014	1.05665	0.98073	0.54015	0.24143	0	0.4993	0	0
325	1.49889	1.98937	1.32568	1.95153	0.98073	1.65651	1.98937	1.97757	1.95153	0.98073	1.57573	0.15762	0	0.65189	0	0
326	1.37197	1.63221	1.32568	1.66958	0.98073	1.4805	1.63221	1.32568	1.66958	1.32989	1.4252	0.10853	0	0	0	0.34916
327	0.62754	0.33151	1.32568	0.25919	1.36151	0.62754	0.33151	1.32568	0.25919	1.36151	0.62754	0	0	0	0	0
328	1.00969	0.96434	1.32568	1.42143	0.57194	0.95137	0.96434	1.04492	1.42143	0.57194	0.980096	-0.05832	0	-0.28076	0	0
329	0.54512	0.64758	0.6014	0.39643	0.57194	0.62586	0.64758	1.04492	0.39643	0.57194	0.584097	0.08074	0	0.44352	0	0
330	0.42479	0.33151	0.1021	0.85121	1.1301	0.40619	0.33151	0.08536	0.85121	1.1301	0.415386	-0.0186	0	-0.01674	0	0
331	0.33554	0.33151	0.1021	0.33138	1.1301	0.33554	0.33151	0.1021	0.33138	1.1301	0.33554	0	0	0	0	0
332	0.48404	0.33151	0.1021	1.43512	1.1301	0.86575	0.33151	1.04492	1.43512	1.1301	0.647347	0.38171	0	0.94282	0	0
333	0.77739	0.64758	1.04492	0.39643	1.36151	0.49055	0.64758	0.16567	0.39643	1.36151	0.617534	-0.28684	0	-0.87925	0	0
334	0.78428	0.64758	1.32568	0.33138	1.32989	0.73897	0.64758	1.04492	0.33138	1.32989	0.761288	-0.04531	0	-0.28076	0	0
335	1.22175	0.64758	1.32568	1.95153	1.32989	1.15118	0.64758	1.04492	1.95153	1.32989	1.18594	-0.07057	0	-0.28076	0	0
336	0.63872	0.33151	0.6014	0.85121	0.98073	0.39204	0.33151	0.08536	0.85121	0.98073	0.500404	-0.24668	0	-0.51604	0	0
337	1.62412	1.64164	1.97757	2.18529	0.98073	1.46958	1.64164	1.32568	2.18529	0.98073	1.54492	-0.15454	0	-0.65189	0	0
338	0.88048	0.96434	0.6014	1.05665	0.98073	0.88048	0.96434	0.6014	1.05665	0.98073	0.88048	0	0	0	0	0
339	0.31115	0.33151	0.08536	0.33775	0.98073	0.31115	0.33151	0.08536	0.33775	0.98073	0.31115	0	0	0	0	0
340	0.54807	0.33151	1.32568	0.20934	0.98073	0.27608	0.33151	0.08536	0.20934	0.98073	0.388987	-0.27199	0	-1.24032	0	0
341	0.86208	0.96434	1.97757	0.29531	0.98073	0.78006	0.96434	1.32568	0.29531	0.98073	0.820045	-0.08202	0	-0.65189	0	0
342	0.54044	0.96434	0.08536	1.05665	0.98073	0.54044	0.96434	0.08536	1.05665	0.98073	0.54044	0	0	0	0	0
343	0.41874	0.64758	0.08536	0.56711	0.98073	0.41874	0.64758	0.08536	0.56711	0.98073	0.41874	0	0	0	0	0
344	1.2031	1.64164	1.04492	1.24535	0.98073	1.2031	1.64164	1.04492	1.24535	0.98073	1.2031	0	0	0	0	0
345	1.186	0.96434	1.32568	1.57803	0.98073	1.186	0.96434	1.32568	1.57803	0.98073	1.186	0	0	0	0	0
346	0.41382	0.33151	0.08536	1.05665	0.98073	0.41382	0.33151	0.08536	1.05665	0.98073	0.41382	0	0	0	0	0
347	0.43791	0.64758	0.1021	0.56711	0.98073	0.43791	0.64758	0.1021	0.56711	0.98073	0.43791	0	0	0	0	0
348	1.04967	2.35531	1.32568	0.39643	0.98073	1.04967	2.35531	1.32568	0.39643	0.98073	1.04967	0	0	0	0	0
349	0.56996	0.33151	0.22618	1.43512	0.98073	0.56996	0.33151	0.22618	1.43512	0.98073	0.56996	0	0	0	0	0
350	0.91509	0.64758	1.04492	1.05665	0.98073	0.48923	0.64758	0.08536	1.05665	0.98073	0.669096	-0.42586	0	-0.95956	0	0
351	1.07285	0.96434	1.32568	1.05665	0.98073	0.88048	0.96434	0.6014	1.05665	0.98073	0.971917	-0.19237	0	-0.72428	0	0
352	1.7526	1.64164	1.97757	2.18529	1.32989	1.58585	1.64164	1.32568	2.18529	1.32989	1.66714	-0.16675	0	-0.65189	0	0
353	0.90043	0.96434	1.97757	0.25919	1.32989	0.90043	0.96434	1.97757	0.25919	1.32989	0.90043	0	0	0	0	0
354	1.21391	0.64758	1.97757	1.24535	1.36151	1.21391	0.64758	1.97757	1.24535	1.36151	1.21391	0	0	0	0	0
355	1.35817	0.64758	1.97757	1.95153	1.36151	1.22894	0.64758	1.32568	1.95153	1.36151	1.29194	-0.12923	0	-0.65189	0	0
356	1.32251	1.64164	1.04492	1.57803	1.1301	1.32251	1.64164	1.04492	1.57803	1.1301	1.32251	0	0	0	0	0
357	0.75362	0.96434	0.6014	0.56711	0.98073	0.75362	0.96434	0.6014	0.56711	0.98073	0.75362	0	0	0	0	0
358	1.46844	1.98937	1.97757	1.20512	0.98073	1.46844	1.98937	1.97757	1.20512	0.98073	1.46844	0	0	0	0	0
359	1.44441	2.35531	1.32568	1.42143	0.98073	1.44441	2.35531	1.32568	1.42143	0.98073	1.44441	0	0	0	0	0
360	0.41382	0.33151	0.08536	1.05665	0.98073	0.41382	0.33151	0.08536	1.05665	0.98073	0.41382	0	0	0	0	0
361	0.31529	0.33151	0.08536	0.35606	0.98073	0.31529	0.33151	0.08536	0.35606	0.98073	0.31529	0	0	0	0	0
362	1.37394	1.64164	1.32568	1.66958	0.98073	1.29458	1.64164	1.04492	1.66958	0.98073	1.33367	-0.07936	0	-0.28076	0	0
363	1.26641	1.64164	1.32568	1.20512	0.98073	1.26641	1.64164	1.32568	1.20512	0.98073	1.26641	0	0	0	0	0
364	0.41382	0.33151	0.08536	1.05665	0.98073	0.41382	0.33151	0.08536	1.05665	0.98073	0.41382	0	0	0	0	0
365	1.17845	0.96434	1.04492	1.95153	0.98073	1.17845	0.96434	1.04492	1.95153	0.98073	1.17845	0	0	0	0	0
366	1.42136	1.98937	1.32568	1.57803	0.98073	1.42136	1.98937	1.32568	1.57803	0.98073	1.42136	0	0	0	0	0
367	0.85594	0.33151	1.32568	1.24535	0.98073	0.85594	0.33151	1.32568	1.24535	0.98073	0.85594	0	0	0	0	0
368	0.45192	0.64758	0.16567	0.39643	0.98073	0.45192	0.64758	0.16567	0.39643	0.98073	0.45192	0	0	0	0	0
369	1.47264	1.98937	1.32568	1.57803	1.1301	1.47264	1.98937	1.32568	1.57803	1.1301	1.47264	0	0	0	0	0
370	1.0546	0.33151	1.97757	1.66958	1.1301	1	0.33151	1.32568	1.66958	1	1.02694	-0.0546	0	-0.65189	0	-0.1301
mean	0.819447	1.00155	0.856779	0.956429	0.971935	0.797228	1.00155	0.80291	0.956429	0.972856	0.796201	-0.0222195	0	-0.0538689	0	0.000920811
values

## Sheet: LS vs. DOL (Figure 4)
Residue / DOL	Combined LS (apo/holo)	Delta LS	Alexa546	Alexa647	Cy3	Cy5	sCy5	ATTO647N	DOL (mean per residue)	STD DOL	LS Score (apo)	LS Score (holo)
MalE29	1.5037	0	0.85	0.86			0.81		0.84	0.0264575	1.5037	1.5037
MalE41	1.14002	0.11696	1.01	0.84	0.7	0.74	0.86		0.83	0.12083	1.08304	1.2
MalE42	1.3394	0.27264	0.81	0.87		0.77	0.86		0.8275	0.0464579	1.48264	1.21
MalE87	1.51837	0.11908	0.98	0.91				0.76	0.883333	0.112398	1.57908	1.46
MalE128	0.888419	0.00316	1.03	1.07					1.05	0.0282843	0.88684	0.89
MalE131	1.31172	0.13318	0.44	0.13					0.285	0.219203	1.24682	1.38
MalE134	1.35216	0.00433	1.01	0.91					0.96	0.0707107	1.35433	1.35
MalE171	0.85964	0.00072	0.77	0.95					0.86	0.127279	0.85928	0.86
MalE173	1.65463	0.00927	0.89	0.94	0.43				0.753333	0.281129	1.65927	1.65
MalE186	1.416	0	0.9	0.93		1.01	0.91		0.9375	0.0499166	1.416	1.416
MalE233	1.70201	0.00403	1.01	0.87	0.66		0.94	0.78	0.852	0.137004	1.70403	1.7
MalE236	1.39979	0.00042	0.67	0.75			0.89		0.77	0.111355	1.39958	1.4
MalE239	1.48132	0.00264	0.77	0.89			0.78		0.813333	0.0665833	1.48264	1.48
MalE251	1.62133	0.00266	1.04	0.98					1.01	0.0424264	1.62266	1.62
MalE291	1.2812	0.07646	0.85	0.78					0.815	0.0494975	1.24354	1.32
MalE295	1.44077	0.00154	0.93	0.86	0.51	0.97	0.84	0.66	0.795	0.175812	1.44154	1.44
MalE325	1.57739	0.16111	0.83	0.86		0.82	0.77	0.88	0.832	0.0420714	1.49889	1.66
MalE337	1.54514	0.15412	0.89	0.83					0.86	0.0424264	1.62412	1.47
MalE341	0.820014	0.08208	0.71	0.83	0.62				0.72	0.105357	0.86208	0.78
MalE352	1.66932	0.1626	1.02	0.89			0.49		0.8	0.276225	1.7526	1.59
Mean value	1.37612	0.06535	0.8705	0.8475	0.584	0.862	0.815	0.77	0.8247	0.108091	1.38513	1.36898
STD	0.265324	0.0805887	0.150385	0.182868	0.11149	0.12112	0.126425	0.090185	0.151339	0.0782209	0.275602	0.26501

## Sheet: Random variants (Figure 4)
Mutation	Primers used	LS (control)	Protein amount (after Ni)	Gel (SDS)	SEC	DOL	SEC
L7C		LS = 0.1 (control)	7.9 mg			0.013
Q72C		positive	41.8 mg			1.081
W94C		negative	0.4 mg		no expression
I116C		negative	35.0 mg			0.009
K219C		positive	15.8 mg			1.324
S211C		positive	55.8 mg			1.113
G228C		negative	59.2 mg			0.978
W230C		negative	37.8 mg			1.114
E309C		positive	34.8 mg			1.283
E322C		positive	52.8 mg			0.843

## Sheet: FRET correlations (Figure 5)
Protein variant	Data from Dye pair	R0 used	deltaFRET score (SSM)	total LS	FRET score (apo)	E (apo) - theo	d (apo) - theo	E (apo) diff theo-exp	FRET Score (holo)	E (holo) - theo	d (holo) - theo	E (apo) - exp	DE apo(exp) of 0.5	d (apo) - exp	E (holo) - exp	DE holo (exp) of 0.5	d (holo) - exp	Delta E	Absolute delta E
MalE 29/352 (MalE50)	Alexa555-647**	5.1 nm	0.366	2.604	0.32	0.122582	7.08	0.0964177	0.76872	0.286016	5.94	0.219	0.281	6.30383	0.36	0.14	5.61328	0.141	0.141
Kd = 0.9 µM***	ATTO532-ATTO643***	5.8 nm	0.59	2.604	0.7042	0.235138	7.06	0.074862	1.42268	0.469321	5.92	0.31	0.19	6.62739	0.51	0.01	5.76146	0.2	0.2
	Alexa546-647***	6.5 nm	0.66	2.604	1.452	0.372549	7.09	0.117451	0.98693	0.631942	5.94	0.49	0.01	6.54348	0.67	0.17	5.77635	0.18	0.18
MalE 34/205 (MalE53)	Alexa555-647****	5.1 nm	0.408	1.709	0.386	0.178174	6.58	0.0481744	0.99	0.442555	5.3	0.13	0.37	7.0011	0.34	0.16	5.69614	0.21	0.21
Kd = 1.4 µM****	ATTO532-ATTO643***	5.8 nm	0.533	1.71	0.79864	0.323267	6.56	0.0232675	0.99758	0.637283	5.28	0.3	0.2	6.67971	0.51	0.01	5.76146	0.21	0.21
MalE 36/205 (MalE54)	Alexa555-647****	5.1 nm	0.484	1.27	0.572	0.288085	5.93	0.0880852	0.811	0.676484	4.51	0.2	0.3	6.4256	0.4643	0.0357	5.22305	0.2643	0.2643
Kd = 1.1 µM****	ATTO532-ATTO643***	5.8 nm	0.456	1.272	1.05694	0.471848	5.91	0.0418479	0.41853	0.820933	4.5	0.43	0.07	6.07896	0.73	0.23	4.914	0.3	0.3
MalE 36/352 (MalE1)	Alexa555-647**	5.1 nm	0.7	1.82	0.62	0.23652	6.2	0.16448	1.01731	0.655939	4.58	0.401	0.099	5.45277	0.672	0.172	4.52537	0.271	0.271
Kd = 1.7 µM*	---	---
MalE 84/352 (MalEN3)	Alexa546-647	6.5 nm	0.032	2.36868	1.32	0.513907	6.44	0.0160931	1.125	0.527922	6.38	0.53	0.03	6.37114	0.55	0.05	6.2862	0.02	0.02
Kd = 0.6 µM	SI Figure 12
MalE 87/127 (MalE46)	Alexa555-647**	5.1 nm	0.62	2.308	0.385	0.897868	3.55	0.156868	1.1917	0.661841	4.56	0.741	0.241	4.28039	0.578	0.078	4.83951	-0.163	0.163
Kd = 0.9 µM****	ATTO532-ATTO643****	5.8 nm	0.347	2.31	0.16	0.950049	3.55	0.167049	0.622	0.810979	4.55	0.783	0.283	4.68322	0.665	0.165	5.17367	-0.118	0.118
MalE 87/186 (MalE47)	Alexa555-647**	5.1 nm	0.62	2.152	0.86	0.759633	4.21	0.175734	1.22615	0.48537	5.15	0.583899	0.0838989	4.82	0.399092	0.100908	5.46	-0.184807	0.184807
Kd = 0.6 µM***	ATTO532-ATTO643***	5.8 nm	0.455	2.152	0.4126	0.873983	4.2	0.103983	1.00668	0.67367	5.14	0.77	0.27	4.74207	0.59	0.09	5.45863	-0.18	0.18
	Alexa546-647***	6.5 nm	0.23	2.152	0.15944	0.931249	4.21	0.105249	0.46152	0.799824	5.16	0.826	0.326	5.01389	0.705	0.205	5.6215	-0.121	0.121
MalE 134/186 (MalEN2)	Alexa555-647**	5.1 nm	0.01	1.917	0.13	0.963897	2.95	0.0618971	0.14665	0.957875	3.03	0.902	0.402	3.52295	0.915	0.415	3.43218	0.013	0.013
Kd = 1.6 µM***	ATTO532-ATTO643***	5.8 nm	0.001	1.917	0.05119	0.983319	2.94	0.0733194	0.05994	0.980461	3.02	0.91	0.41	3.94422	0.9	0.4	4.0215	-0.01	0.01
	Alexa546-647***	6.5 nm	0.001	1.917	0.01871	0.991161	2.96	0.0891608	0.02151	0.989844	3.03	0.902	0.402	4.49004	0.91	0.41	4.42025	0.008	0.008
Variant	LS #1 (apo)	LS #2 (apo)	LS #1 (holo)	LS #2 (holo)	mean LS (apo)	mean LS (holo)	Mean LS
MalE 29/352	1.5	1.75	1.62	1.59	1.62019	1.60493	2.60028		Sources
MalE 36/352	1.17	1.75	1.02	1.59	1.43091	1.2735	1.82226		*de Boer et al., eLife (2019)
MalE 84/352	1.42	1.75	1.42	1.59	1.57639	1.5026	2.36868		**Peter & Gebhardt et al., Nature Communications (2022)
MalE 87/186	1.58	1.42	1.46	1.42	1.49787	1.43986	2.15672		***Agam, Gebhardt und Popora, et al., Nature Methods (2023)
MalE 134/186	1.35	1.42	1.35	1.42	1.38456	1.38456	1.917		****This paper (Supplementary Figure S11/S12)
MalE 34/205	1.47	1.2	1.47	1.13	1.32816	1.28884	1.71178
MalE 36/205	1.17	1.2	1.02	1.13	1.18491	1.07359	1.2721
FRET scores (apo and holo)	delta E (exp) from 0.5
0.32	0.281
0.7042	0.19
1.452	0.01
0.386	0.37
0.79864	0.2
0.572	0.3
1.05694	0.07
0.62	0.099
1.32	0.03
0.385	0.241
0.16	0.283
0.86	0.0838989
0.4126	0.27
0.15944	0.326
0.13	0.402
0.05119	0.41
0.01871	0.402
0.76872	0.14
1.42268	0.01
0.98693	0.17
0.99	0.16
0.99758	0.01
0.811	0.0357
0.41853	0.23
1.01731	0.172
1.125	0.05
1.1917	0.078
0.622	0.165
1.22615	0.100908
1.00668	0.09
0.46152	0.205
0.14665	0.415
0.05994	0.4
0.02151	0.41
Figure 5
